# Supplementary material for: Phylogenomic and Population Genomic Analyses of Ultraconserved Elements Reveal Deep Coalescence and Introgression Shaped Diversification Patterns in Lamprologine Cichlids of the Congo River
Source: Syst Biol. 2025 May 13;74(4):600–21. doi: 10.1093/sysbio/syaf032 (PMC12640084; doi:10.1093/sysbio/syaf032)
Supplement: syaf032_Supplemental_Files [file syaf032_supplemental_files.zip]

Archive with 2 entries (2 files):
- Supplementary_Materials_Appendices.docx
- Supplementary_Materials_Tables_R1.xlsx
