# Supplementary material for: Phylogenomic and Population Genomic Analyses of Ultraconserved Elements Reveal Deep Coalescence and Introgression Shaped Diversification Patterns in Lamprologine Cichlids of the Congo River
Source: Syst Biol. 2025 May 13;74(4):600–21. doi: 10.1093/sysbio/syaf032 (PMC12640084; doi:10.1093/sysbio/syaf032)
Supplement: syaf032_Supplemental_Files [file syaf032_supplemental_files.zip › Supplementary_Materials_Tables_R1.xlsx]

## Sheet: Table S1a-S1b Samples
Supplementary Table S1a. List of specimens analyzed in this study.
#	Genus	species	Tribe	Voucher Catalog No.a	Tissue Code	Sample Code on Tree	Locality	Geographical grouping	Phylogenomic	Population Genomic	Timetree	ND2
1	Lamprologus	congoensis	Lamprologini	252178	AMCC 197001	T-5	Left bank of Congo River, downstream of Tshumbiri, Democratic Republic of the Congo	CUCR	X	X	X	X
2	Lamprologus	congoensis	Lamprologini	252178	AMCC 197002	T-6	Left bank of Congo River, downstream of Tshumbiri, Democratic Republic of the Congo	CUCR	X	X		X
3	Lamprologus	congoensis	Lamprologini	260243	AMCC 215828	T-10	Main channel Congo River, just off MLJS-13-014, upstream Pool Malebo, Democratic Republic of the Congo	CUCR	X	X		X
4	Lamprologus	congoensis	Lamprologini	260243	AMCC 215829	T-11	Main channel Congo River, just off MLJS-13-014, upstream Pool Malebo, Democratic Republic of the Congo	CUCR	X	X		X
5	Lamprologus	congoensis	Lamprologini	259474	AMCC 215742	T-2	Congo River, Maloukou Pitou, Republic of the Congo	CUCR	X	X		X
6	Lamprologus	congoensis	Lamprologini	259474	AMCC 215743	T-3	Congo River, Maloukou Pitou, Republic of the Congo	CUCR	X	X		X
7	Lamprologus	congoensis	Lamprologini	257860	AMCC 220670	T-7	Ndolo, Site 1, Democratic Republic of the Congo	CUCR	X	X		X
8	Lamprologus	congoensis	Lamprologini	257860	AMCC 220671	T-8	Ndolo, Site 1, Democratic Republic of the Congo	CUCR	X	X		X
9	Lamprologus	congoensis	Lamprologini	259527	AMCC 215778	T-9	Rocks and reeds at Entali, Congo River, Republic of the Congo	CUCR	X	X		X
10	Lamprologus	congoensis	Lamprologini	256195	AMCC 221125	T-1	Kwilu River, Democratic Republic of the Congo	CUCR	X	X	X	X
11	Lamprologus	congoensis	Lamprologini	256219	AMCC 221224	T-63	Kwilu River, Kwilu beach, Democratic Republic of the Congo	CUCR	X	X		X
12	Lamprologus	congoensis	Lamprologini	256219	AMCC 223123	T-64	Kwilu River, Kwilu beach, Democratic Republic of the Congo	CUCR	X	X		X
13	Lamprologus	congoensis	Lamprologini	253795	AMCC 197420	T-85	Kwilu, Carrefour, Democratic Republic of the Congo	CUCR	X	X		X
14	Lamprologus	congoensis	Lamprologini	253765	AMCC 197478	T-88	Kwilu, Situano, Democratic Republic of the Congo	CUCR	X	X		X
15	Lamprologus	lethops	Lamprologini	263957	AMCC 236098	SAMN13027824	Lucanus-Unknown location, aquarium specimen, Democratic Republic of the Congo	LCR	X	X	X	X
16	Lamprologus	lethops	Lamprologini	263957	AMCC 236099	NT-55	Lucanus-Unknown location, aquarium specimen, Democratic Republic of the Congo	LCR	X
17	Lamprologus	lethops	Lamprologini	251324	t-073-7272	NT-44, T-92	Unknown location at Bulu, Democratic Republic of the Congo	LCR	X	X
18	Lamprologus	lethops	Lamprologini	251325	t-073-7274	NT-47, T-90	Unknown location in Bulu, Democratic Republic of the Congo	LCR	X	X
19	Lamprologus	lethops	Lamprologini	251325	t-073-7275	NT-49, T-91	Unknown location in Bulu, Democratic Republic of the Congo	LCR	X	X
20	Lamprologus	markerti	Lamprologini	238602	C05-016-583	E-24	Congo River at Lufu confluence, across from Matadi, Democratic Republic of the Congo	LCR	X	X		X
21	Lamprologus	markerti	Lamprologini	238602	C05-016-586	E-25	Congo River at Lufu confluence, across from Matadi, Democratic Republic of the Congo	LCR	X	X		X
22	Lamprologus	markerti	Lamprologini	238602	C05-016-587	E-26	Congo River at Lufu confluence, across from Matadi, Democratic Republic of the Congo	LCR	X	X	X	X
23	Lamprologus	markerti	Lamprologini	238602	C05-016-588	E-27	Congo River at Lufu confluence, across from Matadi, Democratic Republic of the Congo	LCR	X	X		X
24	Lamprologus	markerti	Lamprologini	238650	CO5-013-L56	E-28	Nziya, dowstream of Inga, below Bundi stream confluence with Congo, Democratic Republic of the Congo	LCR	X	X		X
25	Lamprologus	markerti	Lamprologini	238650	CO5-013-L58	E-29	Nziya, dowstream of Inga, below Bundi stream confluence with Congo, Democratic Republic of the Congo	LCR	X	X		X
26	Lamprologus	markerti	Lamprologini	238650	CO5-013-L59	E-30	Nziya, dowstream of Inga, below Bundi stream confluence with Congo, Democratic Republic of the Congo	LCR	X	X		X
27	Lamprologus	markerti	Lamprologini	238650	CO5-013-L60	E-31	Nziya, dowstream of Inga, below Bundi stream confluence with Congo, Democratic Republic of the Congo	LCR	X	X		X
28	Lamprologus	markerti	Lamprologini	263346	AMCC 227455	T-13	Congo River, Boma RegionNziya, dowstream of Inga, below Bundi stream confluence with Congo, Democratic Republic of the Congo	LCR	X	X		X
29	Lamprologus	mocquardi	Lamprologini	ZSM need cat#	need tissue #	E-125	Kisangani, Democratic Republic of the Congo	CUCR	X	X		X
30	Lamprologus	mocquardi	Lamprologini	ZSM need cat#	need tissue #	E-126	Kisangani, Democratic Republic of the Congo	CUCR	X	X		X
31	Lamprologus	mocquardi	Lamprologini	ZSM need cat#	need tissue #	E-36	Kisangani, Democratic Republic of the Congo	CUCR	X	X	X	X
32	Lamprologus	mocquardi	Lamprologini	ZSM need cat#	need tissue #	E-37	Kisangani, Democratic Republic of the Congo	CUCR	X	X		X
33	Lamprologus	mocquardi	Lamprologini	ZSM 37054	need tissue #	E-123	Nki, Cameroon	CUCR	X	X		X
34	Lamprologus	mocquardi	Lamprologini	ZSM 37054	need tissue #	E-124	Nki, Cameroon	CUCR	X	X		X
35	Lamprologus	mocquardi	Lamprologini	ZSM 37054	need tissue #	E-33	Nki, Cameroon	CUCR	X	X		X
36	Lamprologus	mocquardi	Lamprologini	ZSM 37055	need tissue #	E-34	Nki, Cameroon	CUCR	X	X		X
37	Lamprologus	mocquardi	Lamprologini	ZSM 37054	need tissue #	E-35	Nki, Cameroon	CUCR	X	X	X	X
38	Lamprologus	teugelsi	Lamprologini	238632	CO5-004-E458	E-110	Congo River, Yalala village adjacent to Yalala rapid, Democratic Republic of the Congo	LCR	X	X		X
39	Lamprologus	teugelsi	Lamprologini	238632	CO5-004-E459	E-38	Congo River, Yalala village adjacent to Yalala rapid, Democratic Republic of the Congo	LCR	X	X	X	X
40	Lamprologus	teugelsi	Lamprologini	238632	CO5-004-E457	E-39	Congo River, Yalala village adjacent to Yalala rapid, Democratic Republic of the Congo	LCR	X			X
41	Lamprologus	teugelsi	Lamprologini	238649	CO5-013-L53	E-40	Nziya, dowstream of Inga, below Bundi stream confluence with Congo, Democratic Republic of the Congo	LCR	X	X		X
42	Lamprologus	teugelsi	Lamprologini	238649	CO5-013-L55	E-41	Nziya, dowstream of Inga, below Bundi stream confluence with Congo, Democratic Republic of the Congo	LCR	X	X		X
43	Lamprologus	teugelsi	Lamprologini	238670	CO5-005-L05	E-42	Congo River, Yalala village adjacent to Yalala rapid, Democratic Republic of the Congo	LCR	X	X
44	Lamprologus	teugelsi	Lamprologini	238670	CO5-005-L08	E-43	Congo River, Yalala village adjacent to Yalala rapid, Democratic Republic of the Congo	LCR	X	X
45	Lamprologus	teugelsi	Lamprologini	238670	CO5-005-L10	E-44	Congo River, Yalala village adjacent to Yalala rapid, Democratic Republic of the Congo	LCR	X	X
46	Lamprologus	teugelsi	Lamprologini	238670	CO5-005-L09	E-45	Congo River, Yalala village adjacent to Yalala rapid, Democratic Republic of the Congo	LCR	X	X
47	Lamprologus	teugelsi	Lamprologini	238670	CO5-005-L04	E-46	Congo River, Yalala village adjacent to Yalala rapid, Democratic Republic of the Congo	LCR	X	X		X
48	Lamprologus	tigripictilis	Lamprologini	240901	AMCC 273787	E-115	Luozi, Congo River, 1 kilometer upstream of Luozi ferry landing, Democratic Republic of the Congo	LCR	X	X		X
49	Lamprologus	tigripictilis	Lamprologini	238635	CO5-009-L17	E-120	Inga rapids, Democratic Republic of the Congo	LCR	X	X		X
50	Lamprologus	tigripictilis	Lamprologini	238635	CO5-009-L18	E-121	Inga, Democratic Republic of the Congo	LCR	X	X		X
51	Lamprologus	tigripictilis	Lamprologini	238655	CO5-017-L21	E-47	Congo River, ~2 km upstream of Kinganga on Congo main channel, Democratic Republic of the Congo	LCR	X	X	X	X
52	Lamprologus	tigripictilis	Lamprologini	238655	CO5-017-L28	E-48	Congo River, Kinganga, Democratic Republic of the Congo	LCR	X	X		X
53	Lamprologus	tigripictilis	Lamprologini	238635	CO5-009-L13	E-49	Inga rapids, Democratic Republic of the Congo	LCR	X	X		X
54	Lamprologus	tigripictilis	Lamprologini	238635	CO5-009-L15	E-50	Inga rapids, Democratic Republic of the Congo	LCR	X	X		X
55	Lamprologus	tigripictilis	Lamprologini	239705	AMCC 241153	E-72	Congo River, below falls, in next teardrop pool downstream of large pool below camp, Mbelo Villager, Republic of the Congo	LCR	X	X		X
56	Lamprologus	tigripictilis	Lamprologini	239705	AMCC 241154	E-73	Congo River, below falls, in next teardrop pool downstream of large pool below camp, Mbelo Villager, Republic of the Congo	LCR	X	X		X
57	Lamprologus	tigripictilis	Lamprologini	239705	AMCC 236159	T-20	Congo River, below falls, in next teardrop pool downstream of large pool below camp, Mbelo Villager, Republic of the Congo	LCR	X	X		X
58	Lamprologus	tigripictilis	Lamprologini	239705	AMCC 236156	T-21	Congo River, below falls, in next teardrop pool downstream of large pool below camp, Mbelo Villager, Republic of the Congo	LCR	X	X		X
59	Lamprologus	tigripictilis	Lamprologini	239705	AMCC 236157	T-22	Congo River, below falls, in next teardrop pool downstream of large pool below camp, Mbelo Villager, Republic of the Congo	LCR	X	X		X
60	Lamprologus	tigripictilis	Lamprologini	239705	AMCC 236159	T-67	Congo River, below falls, in next teardrop pool downstream of large pool below camp, Mbelo Villager, Republic of the Congo	LCR	X	X		X
61	Lamprologus	tigripictilis	Lamprologini	239705	AMCC 236158	T-68	Congo River, below falls, in next teardrop pool downstream of large pool below camp, Mbelo Villager, Republic of the Congo	LCR	X	X		X
62	Lamprologus	tigripictilis	Lamprologini	241588	AMCC 241152	T-72	Congo River, main channel between island and bank en route to chutes d'Itsumesina, Democratic Republic of the Congo	LCR	X	X		X
63	Lamprologus	tigripictilis	Lamprologini	241591	AMCC 241156	T-73	Congo River, north bank of main channel, upstream from Luozi, Democratic Republic of the Congo	LCR	X	X		X
64	Lamprologus	tigripictilis	Lamprologini	250307	AMCC 256529	T-76	Luozi, Right bank Congo River, flat rocky outcrop into main channel, Democratic Republic of the Congo	LCR	X	X		X
65	Lamprologus	tigripictilis	Lamprologini	263989	AMCC 236107	SAMN13027825	Vicinity of Luozi, Democratic Republic of the Congo	LCR	X	X		X
66	Lamprologus	tumbanus	Lamprologini	247886	C08- E767	E-51	Lake Tumba, Democratic Republic of the Congo	CUCR	X	X		X
67	Lamprologus	tumbanus	Lamprologini	247886	C08- E768	E-52	Lake Tumba, Democratic Republic of the Congo	CUCR	X	X		X
68	Lamprologus	tumbanus	Lamprologini	247886	C08- E770	E-53	Lake Tumba, Democratic Republic of the Congo	CUCR	X	X		X
69	Lamprologus	tumbanus	Lamprologini	247886	C08- E771	E-54	Lake Tumba, Democratic Republic of the Congo	CUCR	X	X		X
70	Lamprologus	tumbanus	Lamprologini	247886	C08- E772	E-55	Lake Tumba, Democratic Republic of the Congo	CUCR	X	X		X
71	Lamprologus	tumbanus	Lamprologini	247886	C08- E773	E-56	Lake Tumba, Democratic Republic of the Congo	CUCR	X	X		X
72	Lamprologus	tumbanus	Lamprologini	247886	C08- E774	E-57	Lake Tumba, Democratic Republic of the Congo	CUCR	X	X
73	Lamprologus	tumbanus	Lamprologini	247886	C08- E775	E-58	Lake Tumba, Democratic Republic of the Congo	CUCR	X	X
74	Lamprologus	tumbanus	Lamprologini	247886	C08- E780	E-59	Lake Tumba, Democratic Republic of the Congo	CUCR	X	X	X	X
75	Lamprologus	tumbanus	Lamprologini	247886	C08- E781	E-60	Lake Tumba, Democratic Republic of the Congo	CUCR	X	X		X
76	Lamprologus	tumbanus	Lamprologini	247886	C08- E782	E-61	Lake Tumba, Democratic Republic of the Congo	CUCR	X	X		X
77	Lamprologus	tumbanus	Lamprologini	247886	CO8- E783	E-62	Lake Tumba, Democratic Republic of the Congo	CUCR	X	X		X
78	Lamprologus	werneri	Lamprologini	239708	AMCC 291224	E-112	Congo River, Kinsuka, near large rapid, Democratic Republic of the Congo	LCR	X	X		X
79	Lamprologus	werneri	Lamprologini	239708	AMCC 291224	E-113	Congo River, Kinsuka, near large rapid, Democratic Republic of the Congo	LCR	X	X		X
80	Lamprologus	werneri	Lamprologini	239703	AMCC 290240	E-116	Main channel of Congo River, Les Rapides, near Djoue river confluence, Republic of the Congo	LCR	X	X		X
81	Lamprologus	werneri	Lamprologini	239703	AMCC 290240	E-117	Main channel of Congo River, Les Rapides, near Djoue river confluencer, Republic of the Congo	LCR	X	X		X
82	Lamprologus	werneri	Lamprologini	239710	AMCC 291327	E-118	Near camp at Foulakari, just off main channel of Congo River in rocksr, Republic of the Congo	LCR	X	X		X
83	Lamprologus	werneri	Lamprologini	239710	AMCC 291330	E-119	Near camp at Foulakari, just off main channel of Congo River in rocksr, Republic of the Congo	LCR	X	X		X
84	Lamprologus	werneri	Lamprologini	262603	CO4-010-E250	E-132	Congo River at start of rapids, downstream Foota, Republic of the Congo	LCR	X	X		X
85	Lamprologus	werneri	Lamprologini	238664	CO5-05-L4	E-63	Inkisi River at confluence with Congo River, Democratic Republic of the Congo	LCR	X	X	X
86	Lamprologus	werneri	Lamprologini	239712	AMCC 290264	E-66	Large pool on Congo main channel below Bela (aka Devil's Hole)r, Republic of the Congo	LCR	X	X		X
87	Lamprologus	werneri	Lamprologini	239712	AMCC 290265	E-67	Large pool on Congo main channel below Bela (aka Devil's Hole)r, Republic of the Congo	LCR	X	X		X
88	Lamprologus	werneri	Lamprologini	239715	AMCC 273923	E-68	Congo River main channel, Mbouono, Republic of the Congo	LCR	X	X		X
89	Lamprologus	werneri	Lamprologini	239715	AMCC 273924	E-69	Congo River main channel, Mbouono, Republic of the Congo	LCR	X	X		X
90	Lamprologus	werneri	Lamprologini	263499	AMCC 226453	T-17	Main Channel of Congo River, Downstream of Mbudi, Democratic Republic of the Congo	LCR	X	X		X
91	Lamprologus	werneri	Lamprologini	263499	AMCC 226454	T-18	Main Channel of Congo River, Downstream of Mbudi, Democratic Republic of the Congo	LCR	X	X		X
92	Lamprologus	werneri	Lamprologini	253580	AMCC 241159	T-78	Les Rapides at Brazzaviller, Republic of the Congo	LCR	X	X		X
93	Lamprologus	werneri	Lamprologini	253553	AMCC 241072	T-79	Congo River, Kinsuka, Democratic Republic of the Congo	LCR	X	X		X
94	Lamprologus	werneri	Lamprologini	239708	AMCC 291221	E-64	Kinsuka, along margin of main channel of Congo River, near but removed from large rapid	LCR	X	X		X
95	Lamprologus	werneri	Lamprologini	239708	AMCC 291222	E-65	Kinsuka, along margin of main channel of Congo River, near but removed from large rapid	LCR	X	X		X
96	Lamprologus	sp. "Fingu"	Lamprologini	267342	AMCC 270657		Isolated pool within rock outcrop, no flow into main channel, near Mampambala Village at Fingu, right bank, Republic of the Congo	LCR	X		X	X
97	Lamprologus	lemairii	Lamprologini	236577	AMCC 216904	E-84	Lake Tanganyika, northwest end of Mbita Island, Zambia	LT	X		X
98	Lamprologus	multifasciatus	Lamprologini	236970	AMCC 236155	E-87	Lake Tanganyika, northwest end of Mbita Island, Zambia	LT	X		X
99	Lamprologus	multifasciatus	Lamprologini	236970	t-03-0212	T-49	Lake Tanganyika, northwest end of Mbita Island, Zambia	LT	X
100	Lamprologus	ocellatus	Lamprologini	244692	t-03-0209	E-7	Lake Tanganyika, southwest side of Mbita Island, Zambia	LT	X		X
101	Lamprologus	meleagris	Lamprologini	267060	MLJS-15-E482	E-139	Lake Tanganyika, aquarium import, Zambia	LT	X		X
102	Altolamprologus	calvus	Lamprologini	264413	RCS-04-23-E207	E-136	Lake Tanganyika, Kapembwa, Zambia	LT	X		X
103	Altolamprologus	calvus	Lamprologini	SAIAB 79987	t-03-0239	E-97	Lake Tanganyika, Chimba, Zambia	LT	X
104	Altolamprologus	compressiceps	Lamprologini	264379	t-013-1253	E-3	Lake Tanganyika, northwest end of Mbita Island, Zambia	LT	X
105	Altolamprologus	compressiceps	Lamprologini	264410	RCS-04-19-E4	E-4	Lake Tanganyika, Chimba, Zambia	LT	X		X
106	Chalinochromis	brichardi	Lamprologini	244658	AMCC 216916	E-91	Lake Tanganyika, Kombe, Zambia	LT	X		X
107	Julidochromis	dickfeldi	Lamprologini	265257	MLJS-15-E480	E-6	Lake Tanganyika, aquarium import, Zambia	LT	X		X
108	Julidochromis	marlieri	Lamprologini	236603	t-03-0202	E-89	Lake Tanganyika, Katoto, Zambia	LT	X		X
109	Julidochromis	ornatus	Lamprologini	244701	t-03-0220	E-101	Lake Tanganyika, Chituta Bay - Kasenga point, Zambia	LT	X		X
110	Julidochromis	ornatus	Lamprologini	SAIAB 77421		E-128	Lake Tanganyika, Zambia	LT	X
111	Julidochromis	ornatus	Lamprologini	267059	MLJS-15-E479	E-133	Lake Tanganyika, aquarium import, Zambia	LT	X
112	Julidochromis	ornatus	Lamprologini	244690	t-03-0207	E-88	Lake Tanganyika, southwest side of Mbita Island, Zambia	LT	X
113	Julidochromis	transcriptus	Lamprologini	244660	AMCC 216918	E-5,T-57	Lake Tanganyika, Kombe, Zambia	LT	X		X
114	Lepidiolamprologus	attenuatus	Lamprologini	264398	RCS-04-06-E338	E-108	Lake Tanganyika, aquarium import, Zambia	LT	X		X
115	Lepidiolamprologus	meeli	Lamprologini	265255	MLJS-15-E280	E-2	Lake Tanganyika, aquarium import, Zambia	LT	X
116	Lepidiolamprologus	meeli	Lamprologini	264416	RCS-04-23-E339	E-76	Lake Tanganyika, Kapembwa, Zambia	LT	X		X
117	Lepidiolamprologus	meeli	Lamprologini	265227	MLJS-15-E281	E-86	Lake Tanganyika, aquarium import, Zambia	LT	X
118	Lepidiolamprologus	nkambae	Lamprologini	264412	RCS-04-19-E206	E-11	Lake Tanganyika, Chimba, Zambia	LT	X		X
119	Lepidiolamprologus	profundicola	Lamprologini	265258	MLJS-15-E275	E-8	Lake Tanganyika, aquarium import, Zambia	LT	X		X
120	Lepidiolamprologus	profundicola	Lamprologini	267058	MLJS-15-E455	E-105	Lake Tanganyika, aquarium import, Zambia	LT	X
121	Neolamprologus	brevis	Lamprologini	244709	t-03-0228	E-100	Lake Tanganyika, Onzye Point, Zambia	LT	X		X
122	Neolamprologus	brichardi	Lamprologini	GCF_000239395.1				LT	X		X
123	Neolamprologus	buescheri	Lamprologini	244661	RCS-04-03-E306	E-12	Lake Tanganyika, Kombe, Zambia	LT	X		X
124	Neolamprologus	buescheri	Lamprologini	244661	AMCC 216919	E-130	Lake Tanganyika, Kombe, Zambia	LT	X
125	Neolamprologus	callipterus	Lamprologini	244691	t-03-0208	E-104	Lake Tanganyika, southwest side of Mbita Island, Zambia	LT	X		X
126	Neolamprologus	christyi	Lamprologini	273282	AMCC 162588	E-95	Lake Tanganyika, Zambia	LT	X		X
127	Neolamprologus	crassus	Lamprologini	265225	MLJS-15-E278	E-80	Lake Tanganyika, aquarium import, Zambia	LT	X		X
128	Neolamprologus	cunningtoni	Lamprologini	264399	RCS-04-06-E336	E-135	Lake Tanganyika, southwest side of Mbita Island, Zambia	LT	X		X
129	Neolamprologus	cunningtoni	Lamprologini	264399	RCS-04-06-E337	E-77	Lake Tanganyika, southwest side of Mbita Island, Zambia	LT	X
130	Neolamprologus	cylindricus	Lamprologini	244702	t-03-0221	E-102, T-82	Lake Tanganyika, Chituta Bay - Kasenga point, Zambia	LT	X		X
131	Neolamprologus	devosi	Lamprologini	CU95519	JPF-09-001-924	E-15	Malagarasi River at Lower Igamba Falls (Kasagwe), Tanzania	Malagarasi	X		X
132	Neolamprologus	falcicula	Lamprologini	267061	MLJS-15-E279	E-16	Lake Tanganyika, aquarium import, Zambia	LT	X		X
133	Neolamprologus	furcifer	Lamprologini	244664	AMCC 216922	E-94	Lake Tanganyika, Kombe, Zambia	LT	X		X
134	Neolamprologus	laparogramma	Lamprologini	244711	t-03-0230	E-99	Lake Tanganyika, Mbita Island - North Bay, Zambia	LT	X		X
135	Neolamprologus	leleupi	Lamprologini	265228	MLJS-15-E473	E-17	Lake Tanganyika, aquarium import, Zambia	LT	X		X
136	Neolamprologus	marunguensis	Lamprologini	265229	MLJS-15-E474	E-18	Lake Tanganyika, aquarium import, Zambia	LT	X		X
137	Neolamprologus	modestus	Lamprologini	236582	AMCC 216905	E-83	Lake Tanganyika, northwest end of Mbita Island, Zambia	LT	X		X
138	Neolamprologus	mustax	Lamprologini	264386	t-013-1251	E-131	Lake Tanganyika, Kombe, Zambia	LT	X		X
139	Neolamprologus	mustax	Lamprologini	236584	AMCC 216907	E-79	Lake Tanganyika, northwest end of Mbita Island, Zambia	LT	X
140	Neolamprologus	nigriventris	Lamprologini	Not retained	RCS-05-E484	E-19	Lake Tanganyika, aquarium import, Zambia	LT	X		X
141	Neolamprologus	obscurus	Lamprologini	264387	RCS-05-E311	E-92	Lake Tanganyika, Kombe, Zambia	LT	X		X
142	Neolamprologus	obscurus	Lamprologini	244665	AMCC 216922	T-53	Lake Tanganyika, Kombe, Zambia	LT	X
143	Neolamprologus	prochilus	Lamprologini	244666	AMCC 216924	E-20	Lake Tanganyika, Kombe, Zambia	LT	X		X
144	Neolamprologus	savoryi	Lamprologini	244667	AMCC 216925	E-82	Lake Tanganyika, Kombe, Zambia	LT	X		X
145	Neolamprologus	sexfasciatus	Lamprologini	236586	AMCC 216908	E-22	Lake Tanganyika, northwest end of Mbita Island, Zambia	LT	X		X
146	Neolamprologus	signatus	Lamprologini	264411	RCS-04-19-E330	E-98	Lake Tanganyika, Chimba, Zambia	LT	X		X
147	Neolamprologus	tetracanthus	Lamprologini	264407	RCS-04-10-E406	E-106	Lake Tanganyika, Mbita Island - North Bay, Zambia	LT	X
148	Neolamprologus	tetracanthus	Lamprologini	236587	AMCC 216909	E-78	Lake Tanganyika, northwest end of Mbita Island, Zambia	LT	X		X
149	Neolamprologus	toae	Lamprologini	265230	MLJS-15-E937	E-23	Lake Tanganyika, aquarium import, Zambia	LT	X		X
150	Neolamprologus	brichardi	Lamprologini	244695	t-003-0214	T-81	Lake Tanganyika, southwest side of Mbita Island, Zambia	LT	X
151	Neolamprologus	buescheri	Lamprologini	244662	AMCC 216920	T-55	Lake Tanganyika, Kombe, Zambia	LT	X
152	Neolamprologus	mondabu	Lamprologini	244651	AMCC 216905	T-61	Lake Tanganyika, northwest end of Mbita Island, Zambia	LT	X		X
153	Telmatochromis	sp.	Lamprologini	264405	RCS-04-09-E327	E-75	Lake Tanganyika, Onzye Point, Zambia	LT	X		X
154	Telmatochromis	devosi	Lamprologini	CU95519	JPF-09-001-923	E-14	Malagarasi River at Lower Igamba Falls (Kasagwe), Tanzania	Malagarasi	X
155	Telmatochromis	dhonti	Lamprologini	264415	RSC-04-23-E322	E-96	Lake Tanganyika, Kapembwa, Zambia	LT	X		X
156	Telmatochromis	temporalis	Lamprologini	244652	AMCC 216909	T-59	Lake Tanganyika, northwest end of Mbita Island, Zambia	LT	X		X
157	Telmatochromis	vittatus	Lamprologini	244668	AMCC 270753	T-50	Lake Tanganyika, Kombe, Zambia	LT	X		X
158	Variabilichromis	moorii	Lamprologini	236655	t-003-0249	E-109	Lake Tanganyika, north side of Mbita Island, Zambia	LT	X		X
159	Variabilichromis	moorii	Lamprologini	265343	RCB-04-33-E334	E-74	Lake Tanganyika, Luke Powell's beach/lodge, Zambia	LT	X
160	Eretmodus	cyanostictus	Eretmodini	244659	AMCC 216917	E-93	Lake Tanganyika, Kombe, Zambia	LT	X		X
161	Opthalmotilapia	ventralis	Ectodini	244678	t-002-0198	E-107	Lake Tanganyika, just south of Kasenga, Zambia	LT	X		X
162	Perissodus	microlepis	Perissodini	236605	t-003-0203	E-90	Lake Tanganyika, Katoto, Zambia	LT	X		X
163	Tropheus	duboisi	Tropheini	265253	MLJS-15-E283	E-85	Lake Tanganyika, aquarium import, Zambia	LT	X		X
164	Boulengerochromis	microlepis	Boulengerochromimi	244689	t-003-0206	E-103	Lake Tanganyika, southwest side of Mbita Island, Zambia	LT	X		X
Supplementary Table S1b. List of specimens obtained from GenBank used in the mitochondrial (ND2) analysis.
#	Genus	species	Acc. No.
1	Altolamprologus	calvus	EF191108
2	Altolamprologus	calvus	KX396088
3	Altolamprologus	calvus	KX396089
4	Altolamprologus	calvus	KX396098
5	Altolamprologus	compressiceps	EF191105
6	Altolamprologus	compressiceps	EF191121
7	Altolamprologus	compressiceps	EF679237
8	Altolamprologus	compressiceps	KX396090
9	Altolamprologus	compressiceps	KX396091
10	Altolamprologus	compressiceps	KX396092
11	Altolamprologus	compressiceps	KX396093
12	Altolamprologus	compressiceps	KX396094
13	Altolamprologus	compressiceps	KX396095
14	Altolamprologus	compressiceps	KX396096
15	Altolamprologus	compressiceps	KX396097
16	Altolamprologus	sp.	EF191106
17	Altolamprologus	sp.	EF191107
18	Boulengerochromis	microlepis	AB915414
19	Boulengerochromis	microlepis	AF317229
20	Boulengerochromis	microlepis	EF679235
21	Boulengerochromis	microlepis	GQ167820
22	Boulengerochromis	microlepis	KJ187243
23	Chalinochromis	brichardi	EF679241
24	Chalinochromis	brichardi	HM135112
25	Chalinochromis	brichardi	HM623820
26	Chalinochromis	brichardi	KJ187237
27	Chalinochromis	brichardi	KJ187244
28	Chalinochromis	sp.	KJ176268
29	Eretmodus	cyanostictus	EF679244
30	Eretmodus	cyanostictus	GQ167831
31	Julidochromis	dickfeldi	HM623790
32	Julidochromis	dickfeldi	OQ862836
33	Julidochromis	marlieri	EF679264
34	Julidochromis	marlieri	HM623819
35	Julidochromis	ornatus	DQ093111
36	Julidochromis	ornatus	EF191082
37	Julidochromis	ornatus	HM623791
38	Julidochromis	regani	HM623818
39	Julidochromis	sp.	EF210777
40	Julidochromis	transcriptus	AB915415
41	Julidochromis	transcriptus	HM623792
42	Lamprologus	callipterus	EF191085
43	Lamprologus	callipterus	EF191124
44	Lamprologus	callipterus	EF191125
45	Lamprologus	callipterus	EF679240
46	Lamprologus	congoensis	AF317272
47	Lamprologus	congoensis	AY740385
48	Lamprologus	kungweensis	EF191084
49	Lamprologus	kungweensis	OP805601
50	Lamprologus	laparogramma	EF191087
51	Lamprologus	laparogramma	EF191088
52	Lamprologus	lemairii	AY740386
53	Lamprologus	lemairii	EF191093
54	Lamprologus	lemairii	EF679247
55	Lamprologus	lemairii	KJ176261
56	Lamprologus	lethops	MK144719
57	Lamprologus	teugelsi	DQ055059
58	Lamprologus	teugelsi	HM623815
59	Lamprologus	werneri	JF961463
60	Lamprologus	werneri	MK144726
61	Lamprologus	markerti	HM101414
62	Lamprologus	markerti	HM101415
63	Lamprologus	markerti	HM101416
64	Lamprologus	markerti	HM101417
65	Lamprologus	markerti	HM101418
66	Lamprologus	markerti	HM101419
67	Lamprologus	markerti	HM101420
68	Lamprologus	markerti	HM101421
69	Lamprologus	markerti	HM101423
70	Lamprologus	markerti	HM101439
71	Lamprologus	markerti	HM101440
72	Lamprologus	markerti	HM101441
73	Lamprologus	markerti	HM101442
74	Lamprologus	markerti	HM101443
75	Lamprologus	markerti	HM101444
76	Lamprologus	markerti	MK144720
77	Lamprologus	meleagris	EF191097
78	Lamprologus	meleagris	EF191098
79	Lamprologus	meleagris	OP805600
80	Lamprologus	mocquardi	AF398225
81	Lamprologus	mocquardi	MK144721
82	Lamprologus	ocellatus	EF191113
83	Lamprologus	ocellatus	EF191114
84	Lamprologus	ocellatus	EF191115
85	Lamprologus	ornatipinnis	EF191109
86	Lamprologus	ornatipinnis	EF191110
87	Lamprologus	ornatipinnis	EF191111
88	Lamprologus	ornatipinnis	EF191112
89	Lamprologus	ornatipinnis	OQ076695
90	Lamprologus	signatus	EF191086
91	Lamprologus	signatus	KJ176262
92	Lamprologus	signatus	MK144722
93	Lamprologus	signatus	Z427900
94	Lamprologus	sp. "Kwango"	MK144723
95	Lamprologus	speciosus	EF191101
96	Lamprologus	speciosus	EF191102
97	Lamprologus	symoensi	MK144724
98	Lamprologus	teugelsi	MK144718
99	Lamprologus	tigripictilis	HM101403
100	Lamprologus	tigripictilis	HM101404
101	Lamprologus	tigripictilis	HM101405
102	Lamprologus	tigripictilis	HM101406
103	Lamprologus	tigripictilis	HM101407
104	Lamprologus	tigripictilis	HM101408
105	Lamprologus	tigripictilis	HM101409
106	Lamprologus	tigripictilis	HM101410
107	Lamprologus	tigripictilis	HM101411
108	Lamprologus	tigripictilis	HM101412
109	Lamprologus	tigripictilis	HM101413
110	Lamprologus	tigripictilis	HM101422
111	Lamprologus	tigripictilis	HM101424
112	Lamprologus	tigripictilis	HM101425
113	Lamprologus	tigripictilis	HM101426
114	Lamprologus	tigripictilis	HM101427
115	Lamprologus	tigripictilis	HM101428
116	Lamprologus	tigripictilis	HM101429
117	Lamprologus	tigripictilis	HM101430
118	Lamprologus	tigripictilis	HM101431
119	Lamprologus	tigripictilis	HM101432
120	Lamprologus	tigripictilis	HM101433
121	Lamprologus	tigripictilis	HM101434
122	Lamprologus	tigripictilis	HM101435
123	Lamprologus	tigripictilis	HM101436
124	Lamprologus	tigripictilis	HM101437
125	Lamprologus	tigripictilis	HM101438
126	Lamprologus	tigripictilis	JX157061
127	Lepidiolamprologus	attenuatus	AY682532
128	Lepidiolamprologus	attenuatus	AY740387
129	Lepidiolamprologus	cunningtoni	HM135113
130	Lepidiolamprologus	cunningtoni	JQ950365
131	Lepidiolamprologus	elongatus	EF191092
132	Lepidiolamprologus	elongatus	EF679248
133	Lepidiolamprologus	elongatus	HM623829
134	Lepidiolamprologus	elongatus	KM288935
135	Lepidiolamprologus	elongatus	KM288936
136	Lepidiolamprologus	elongatus	KM288937
137	Lepidiolamprologus	nkambae	KJ176260
138	Lepidiolamprologus	profundicola	HM623830
139	Nelamprologus	brevis	OP930818
140	Neolamprologus	bifasciatus	HM623809
141	Neolamprologus	brevis	EF191094
142	Neolamprologus	brevis	EF191095
143	Neolamprologus	brevis	OP930815
144	Neolamprologus	brichardi	EF679251
145	Neolamprologus	brichardi	NC9062
146	Neolamprologus	buescheri	HM623803
147	Neolamprologus	calliurus	DQ093112
148	Neolamprologus	calliurus	EF191083
149	Neolamprologus	calliurus	EF191096
150	Neolamprologus	calliurus	EF191117
151	Neolamprologus	caudopunctatus	AY740388
152	Neolamprologus	caudopunctatus	EF191122
153	Neolamprologus	caudopunctatus	OP930816
154	Neolamprologus	christyi	AY740389
155	Neolamprologus	christyi	HM623826
156	Neolamprologus	cylindricus	DQ093115
157	Neolamprologus	cylindricus	HM623823
158	Neolamprologus	falcicula	HM623817
159	Neolamprologus	fasciatus	EF191119
160	Neolamprologus	fasciatus	EF191120
161	Neolamprologus	fasciatus	EF191123
162	Neolamprologus	fasciatus	EF191126
163	Neolamprologus	furcifer	EF679252
164	Neolamprologus	furcifer	HM623812
165	Neolamprologus	furcifer	KJ187231
166	Neolamprologus	furcifer	KJ187232
167	Neolamprologus	furcifer	KJ187235
168	Neolamprologus	furcifer	KJ187241
169	Neolamprologus	furcifer	KJ187242
170	Neolamprologus	gracilis	HM623798
171	Neolamprologus	gracilis	HM623816
172	Neolamprologus	leleupi	DQ093113
173	Neolamprologus	leleupi	HM623814
174	Neolamprologus	leleupi	OP930817
175	Neolamprologus	leloupi	EF191103
176	Neolamprologus	leloupi	EF191104
177	Neolamprologus	longior	HM623793
178	Neolamprologus	marunguensis	AY740390
179	Neolamprologus	marunguensis	HM623797
180	Neolamprologus	modestus	HM623821
181	Neolamprologus	multifasciatus	EF191089
182	Neolamprologus	multifasciatus	EF191090
183	Neolamprologus	multifasciatus	EF191091
184	Neolamprologus	mustax	HM623811
185	Neolamprologus	niger	AY740391
186	Neolamprologus	nigriventris	AY740392
187	Neolamprologus	obscurus	HM623824
188	Neolamprologus	olivaceous	AY740393
189	Neolamprologus	palmeri	AY740394
190	Neolamprologus	petricola	HM623827
191	Neolamprologus	prochilus	HM623825
192	Neolamprologus	pulcher	AY740395
193	Neolamprologus	pulcher	HM623795
194	Neolamprologus	savoryi	HM623796
195	Neolamprologus	savoryi	HM623800
196	Neolamprologus	savoryi	HM623805
197	Neolamprologus	savoryi	HM623806
198	Neolamprologus	savoryi	HM623807
199	Neolamprologus	savoryi	HM623810
200	Neolamprologus	savoryi	JQ950366
201	Neolamprologus	sexfasciatus	HM623828
202	Neolamprologus	similis	EF191099
203	Neolamprologus	similis	EF191100
204	Neolamprologus	sp.	HM623794
205	Neolamprologus	sp.	HM623801
206	Neolamprologus	sp.	HM623802
207	Neolamprologus	sp.	KJ187230
208	Neolamprologus	splendens	HM623799
209	Neolamprologus	tetracanthus	HM623822
210	Neolamprologus	timidus	KJ187233
211	Neolamprologus	timidus	KJ187236
212	Neolamprologus	timidus	KJ187239
213	Neolamprologus	timidus	KJ187240
214	Neolamprologus	toae	HM623813
215	Neolamprologus	toae	JQ950364
216	Neolamprologus	toae	KJ187238
217	Neolamprologus	tretocephalus	EF679253
218	Neolamprologus	tretocephalus	KJ176264
219	Neolamprologus	ventralis	KJ187234
220	Neolamprologus	walteri	HM623808
221	Neolamprologus	wauthioni	EF191116
222	Neolamprologus	wauthioni	EF191118
223	Ophthalmotilapia	ventralis	AY337774
224	Ophthalmotilapia	ventralis	KJ176267
225	Ophthalmotilapia	ventralis	KM288944
226	Ophthalmotilapia	ventralis	KM288945
227	Ophthalmotilapia	ventralis	KM288946
228	Palaeolamprologus	toae	AY682543
229	Perissodus	microlepis	AF317265
230	Perissodus	microlepis	EF437483
231	Perissodus	microlepis	EF437484
232	Perissodus	microlepis	EF437485
233	Perissodus	microlepis	EF437486
234	Perissodus	microlepis	EF679255
235	Perissodus	microlepis	KM288960
236	Perissodus	microlepis	KM288961
237	Perissodus	microlepis	KM288962
238	Telmatochromis	bifrenatus	EF679239
239	Telmatochromis	brachygnathus	KJ187229
240	Telmatochromis	devosi	EF437476
241	Telmatochromis	dhonti	EF679266
242	Telmatochromis	dhonti	HM623787
243	Telmatochromis	dhonti	HM623804
244	Telmatochromis	temporalis	NC86952
245	Telmatochromis	temporalis	OQ862837
246	Telmatochromis	temporalis	EF679261
247	Telmatochromis	temporalis	HM623788
248	Telmatochromis	temporalis	HM623789
249	Telmatochromis	temporalis	KJ176266
250	Telmatochromis	vittatus	AY682545
251	Telmatochromis	vittatus	AY740396
252	Tropheus	duboisi	AY930085
253	Tropheus	duboisi	EF679263
254	Tropheus	duboisi	GQ995803
255	Tropheus	duboisi	GQ995804
256	Tropheus	duboisi	GQ995805
257	Tropheus	duboisi	GQ995806
258	Tropheus	duboisi	GQ995807
259	Tropheus	duboisi	GQ995808
260	Tropheus	duboisi	GQ995809
261	Tropheus	duboisi	JQ755392
262	Tropheus	duboisi	KJ187245
263	Variabilichromis	moorii	GQ167810
264	Variabilichromis	moorii	GQ167833
265	Variabilichromis	moorii	KM288977
266	Variabilichromis	moorii	KM288978
267	Variabilichromis	moorii	KM288979

## Sheet: Table S2 Sequencing Stats
Supplementary Table S2. Summary statistics of UCE sequencing results of samples analyzed in this study.
Genus	species	Voucher Catalog No.	Tissue Code	Sample Code on Tree	No. Raw Reads	Contigs	Mean Length	95% CI Length	Total bp	UCE loci	Completeness	SRA Acc. No.	ND2 Mean Depth	SD Depth	Min. Depth	Max. Depth	GenBank Acc. No.
Lamprologus	congoensis	252178	AMCC 197001	T-5	1723804	332536	155.911	0.131881	51846044	395	0.806122		68.8	27.4	2	144
Lamprologus	congoensis	252178	AMCC 197002	T-6	4585437	886880	172.76	0.0937038	153217195	214	0.436735		149.5	50.1	1	221
Lamprologus	congoensis	260243	AMCC 215828	T-10	2345071	528528	157.978	0.0966641	83495768	262	0.534694		74.9	11.5	56	98
Lamprologus	congoensis	260243	AMCC 215829	T-11	2030990	437418	156.82	0.108372	68595695	215	0.438776		88.9	12.7	37	115
Lamprologus	congoensis	259474	AMCC 215742	T-2	2647844	628170	160.347	0.085779	100725317	277	0.565306		38.6	11.8	10	59
Lamprologus	congoensis	259474	AMCC 215743	T-3	2724985	585443	161.264	0.108292	94410965	316	0.644898		92.1	22.9	23	139
Lamprologus	congoensis	257860	AMCC 220670	T-7	1604830	387845	160.392	0.0906375	62207045	244	0.497959		268.3	105.6	3	541
Lamprologus	congoensis	257860	AMCC 220671	T-8	603090	148170	158.573	0.187682	23495740	449	0.916327		104	13.9	77	142
Lamprologus	congoensis	259527	AMCC 215778	T-9	2477185	592846	156.136	0.0853859	92564336	203	0.414286		57.7	15.8	16	87
Lamprologus	congoensis	256195	AMCC 221125	T-1	1403619	311723	152.818	0.119669	47636931	408	0.832653		55.5	10.6	33	82
Lamprologus	congoensis	256219	AMCC 221224	T-63	2167698	524358	159.135	0.0879678	83443959	308	0.628571		66	20.3	1	111
Lamprologus	congoensis	256219	AMCC 223123	T-64	1917935	413255	157.786	0.103185	65206004	311	0.634694		46.2	13.9	1	68
Lamprologus	congoensis	253795	AMCC 197420	T-85	3727711	771442	167.713	0.0882148	129380514	245	0.5		126.2	38.8	5	186
Lamprologus	congoensis	253765	AMCC 197478	T-88	3834157	783662	168.337	0.0889544	131919378	163	0.332653		97.7	32.3	4	150
Lamprologus	lethops	263957	AMCC 236098	SAMN13027824	297046632	458	2160.04	4.47034	989300	446	0.910204		3233.1	345.8	2141	3631
Lamprologus	lethops	263957	AMCC 236099	NT-55	28361047	N/A	N/A	N/A	N/A	488	0.995918
Lamprologus	lethops	251324	t-073-7272	NT-44	105379307	N/A	N/A	N/A	N/A	491	1.00204
Lamprologus	lethops	251325	t-073-7274	NT-47	63175338	N/A	N/A	N/A	N/A	490	1
Lamprologus	lethops	251325	t-073-7275	NT-49	137400592	N/A	N/A	N/A	N/A	491	1.00204
Lamprologus	lethops	251324	t-073-7272	T-92	2891591	740739	157.408	0.0659264	116597965	153	0.312245
Lamprologus	lethops	251325	t-073-7274	T-90	4375865	959856	169.138	0.0779038	162348141	93	0.189796
Lamprologus	lethops	251325	t-073-7275	T-91	3551116	917734	157.63	0.0588573	144662736	115	0.234694
Lamprologus	markerti	238602	C05-016-583	E-24	995187	12228	172.181	1.48779	2105434	472	0.963265		13.7	4.2	2	24
Lamprologus	markerti	238602	C05-016-586	E-25	617809	7760	170.865	1.71998	1325909	470	0.959184		5.1	3.1	0	14
Lamprologus	markerti	238602	C05-016-587	E-26	620478	7683	174.062	1.78007	1337316	473	0.965306		8.4	3.5	2	17
Lamprologus	markerti	238602	C05-016-588	E-27	708410	7396	181.688	1.9946	1343765	468	0.955102		5.8	3	0	13
Lamprologus	markerti	238650	CO5-013-L56	E-28	817169	8899	178.461	1.77411	1588125	471	0.961224		9.7	3.6	2	17
Lamprologus	markerti	238650	CO5-013-L58	E-29	728654	8232	177.264	1.84851	1459238	470	0.959184		5.5	1.8	2	11
Lamprologus	markerti	238650	CO5-013-L59	E-30	1170201	15106	166.696	1.37419	2518105	473	0.965306		17.1	4.1	6	25
Lamprologus	markerti	238650	CO5-013-L60	E-31	931212	14257	158.533	0.990168	2260208	469	0.957143		13.2	3.8	3	22
Lamprologus	markerti	263346	AMCC 227455	T-13	1942490	480311	162.263	0.0868115	77936584	304	0.620408		65.8	27.2	1	142
Lamprologus	mocquardi	ZSM need cat#	need tissue #	E-125	1504340	280369	157.409	0.136081	44132615	429	0.87551		72.5	9.8	53	100
Lamprologus	mocquardi	ZSM need cat#	need tissue #	E-126	874718	163364	150.719	0.152449	24622028	420	0.857143		23.7	5.7	12	39
Lamprologus	mocquardi	ZSM need cat#	need tissue #	E-36	1397879	30072	147.559	0.531534	4437400	475	0.969388		6.7	3	1	16
Lamprologus	mocquardi	ZSM need cat#	need tissue #	E-37	917103	13496	161.199	1.07487	2175542	472	0.963265		7.2	3.9	1	19
Lamprologus	mocquardi	ZSM 37054	need tissue #	E-123	1882294	364234	158.942	0.117411	57891967	396	0.808163		45.5	6.8	33	64
Lamprologus	mocquardi	ZSM 37054	need tissue #	E-124	2175367	437324	159.699	0.113774	69840079	380	0.77551		66	8.5	44	85
Lamprologus	mocquardi	ZSM 37054	need tissue #	E-33	785618	12369	165.306	1.282	2044668	471	0.961224		11.1	2.9	5	18
Lamprologus	mocquardi	ZSM 37055	need tissue #	E-34	727093	10075	171.303	1.45237	1725877	469	0.957143		12.1	5.6	3	25
Lamprologus	mocquardi	ZSM 37054	need tissue #	E-35	980431	14299	165.467	1.21395	2366013	474	0.967347		11.3	4	3	20
Lamprologus	teugelsi	238632	CO5-004-E458	E-110	3877872	823589	171.802	0.0894214	141494083	193	0.393878		134.2	33.5	20	195
Lamprologus	teugelsi	238632	CO5-004-E459	E-38	896634	12706	164.808	1.3588	2094055	474	0.967347		11.2	5.2	2	24
Lamprologus	teugelsi	238632	CO5-004-E457	E-39	706598	7377	183.476	2.37067	1353506	469	0.957143		13.9	4.3	1	22
Lamprologus	teugelsi	238649	CO5-013-L53	E-40	709929	7741	179.871	2.0924	1392379	472	0.963265		11.7	4.3	2	22
Lamprologus	teugelsi	238649	CO5-013-L55	E-41	1028891	13912	166.668	1.44656	2318686	472	0.963265		15.2	6.1	5	34
Lamprologus	teugelsi	238670	CO5-005-L05	E-42	1031860	17164	155.96	0.986697	2676895	473	0.965306		4.2	3.1	0	11
Lamprologus	teugelsi	238670	CO5-005-L08	E-43	1232950	23941	151.241	0.782988	3620857	474	0.967347		2.8	1.8	0	7
Lamprologus	teugelsi	238670	CO5-005-L10	E-44	1210321	22159	152.365	0.800009	3376265	471	0.961224		4.2	2.1	0	10
Lamprologus	teugelsi	238670	CO5-005-L09	E-45	746090	7185	186.524	2.21453	1340177	473	0.965306		3.6	1.7	0	8
Lamprologus	teugelsi	238670	CO5-005-L04	E-46	1045353	16141	159.896	1.09273	2580877	473	0.965306		8.2	4.4	1	16
Lamprologus	tigripictilis	240901	AMCC 273787	E-115	1425977	320415	154.32	0.122596	49446398	419	0.855102		57.3	20.8	6	109
Lamprologus	tigripictilis	238635	CO5-009-L17	E-120	1754144	452419	153.73	0.0893783	69550552	368	0.75102		17.5	6	3	34
Lamprologus	tigripictilis	238635	CO5-009-L18	E-121	1903213	391641	158.139	0.135688	61933592	350	0.714286		55.8	18.8	13	95
Lamprologus	tigripictilis	238655	CO5-017-L21	E-47	892853	9659	177.812	1.70806	1717490	475	0.969388		8.4	3.2	0	16
Lamprologus	tigripictilis	238655	CO5-017-L28	E-48	603518	5988	188.359	2.30698	1127893	471	0.961224		5.4	2.8	0	14
Lamprologus	tigripictilis	238635	CO5-009-L13	E-49	1413127	27930	151.607	0.585025	4234396	473	0.965306		6	2.1	1	11
Lamprologus	tigripictilis	238635	CO5-009-L15	E-50	1087100	17272	160.494	1.32327	2772049	468	0.955102		17.6	5.2	1	29
Lamprologus	tigripictilis	239705	AMCC 241153	E-72	2003237	464013	157.715	0.102568	73181862	353	0.720408		79.2	26.1	1	126
Lamprologus	tigripictilis	239705	AMCC 241154	E-73	1703623	349607	159.095	0.128761	55620888	397	0.810204		87.2	19.9	49	123
Lamprologus	tigripictilis	239705	AMCC 236159	T-20	2055268	477559	159.093	0.115419	75976215	357	0.728571		50.2	9	20	64
Lamprologus	tigripictilis	239705	AMCC 236156	T-21	2019435	453711	160.173	0.103318	72672153	369	0.753061		91.2	22.3	30	128
Lamprologus	tigripictilis	239705	AMCC 236157	T-22	2276599	523764	158.422	0.0921311	82975517	251	0.512245		73.1	18.5	31	108
Lamprologus	tigripictilis	239705	AMCC 236159	T-67	2066472	435523	159.799	0.124185	69596061	372	0.759184		61.4	21.5	1	110
Lamprologus	tigripictilis	239705	AMCC 236158	T-68	1725407	382796	157.474	0.130073	60280240	348	0.710204		48.9	18.3	1	79
Lamprologus	tigripictilis	241588	AMCC 241152	T-72	3123828	692730	162.328	0.0834771	112449650	198	0.404082		110.8	36.5	1	170
Lamprologus	tigripictilis	241591	AMCC 241156	T-73	2816560	618832	163.62	0.0889257	101253037	207	0.422449		74.1	30.1	1	144
Lamprologus	tigripictilis	250307	AMCC 256529	T-76	2233983	520192	159.866	0.0925852	83161100	281	0.573469		91.3	18.5	20	130
Lamprologus	tigripictilis	263989	AMCC 236107	SAMN13027825	294531827	458	2160.19	4.47062	989369	446	0.910204		3721.6	1289.7	13	4702
Lamprologus	tumbanus	247886	C08- E767	E-51	1549506	29129	154.612	0.73776	4503693	475	0.969388		5.5	2.6	1	11
Lamprologus	tumbanus	247886	C08- E768	E-52	871879	12645	168.21	1.3577	2127011	474	0.967347		10.3	4.5	3	20
Lamprologus	tumbanus	247886	C08- E770	E-53	1233122	18246	165.341	1.2064	3016807	473	0.965306		12.2	4.2	5	20
Lamprologus	tumbanus	247886	C08- E771	E-54	953251	12519	171.611	1.45793	2148399	474	0.967347		11.7	2.8	5	17
Lamprologus	tumbanus	247886	C08- E772	E-55	1849670	41840	151.963	0.596735	6358121	472	0.963265		6.6	2.2	0	11
Lamprologus	tumbanus	247886	C08- E773	E-56	1034375	13553	175.642	1.44966	2380480	473	0.965306		13.5	4.6	3	24
Lamprologus	tumbanus	247886	C08- E774	E-57	1077142	17313	160.456	1.03743	2777978	473	0.965306		4.4	3.3	0	14
Lamprologus	tumbanus	247886	C08- E775	E-58	668308	8494	180.586	1.79115	1533894	472	0.963265		3.6	1.5	1	8
Lamprologus	tumbanus	247886	C08- E780	E-59	728301	8820	184.177	1.78781	1624438	476	0.971429		8.1	2.4	3	13
Lamprologus	tumbanus	247886	C08- E781	E-60	632438	7329	188.128	2.03952	1378792	467	0.953061		7.3	3.5	1	16
Lamprologus	tumbanus	247886	C08- E782	E-61	1029728	15457	168.197	1.63703	2599823	470	0.959184		33.1	7.1	16	50
Lamprologus	tumbanus	247886	CO8- E783	E-62	1321988	25812	151.906	0.781218	3921003	472	0.963265		17.3	5	7	31
Lamprologus	werneri	239708	AMCC 291224	E-112	1750302	370835	158.783	0.123152	58882282	427	0.871429		56.5	13.7	30	82
Lamprologus	werneri	239708	AMCC 291224	E-113	1078107	235319	153.411	0.143898	36100526	442	0.902041		57.5	6.8	40	77
Lamprologus	werneri	239703	AMCC 290240	E-116	1703804	381725	157.668	0.115518	60185930	418	0.853061		99.3	23.6	57	145
Lamprologus	werneri	239703	AMCC 290240	E-117	1606187	362524	157.09	0.119804	56949027	415	0.846939		72.4	11	45	90
Lamprologus	werneri	239710	AMCC 291327	E-118	1723736	340121	159.256	0.130371	54166167	398	0.812245		53.4	12.8	35	84
Lamprologus	werneri	239710	AMCC 291330	E-119	2187916	441602	161.345	0.128125	71250081	367	0.74898		62.8	13.7	13	88
Lamprologus	werneri	262603	CO4-010-E250	E-132	1834346	366221	159.018	0.123296	58235896	391	0.797959		28.3	6.2	16	43
Lamprologus	werneri	238664	CO5-05-L4	E-63	1492840	34975	147.968	0.509305	5175188	470	0.959184		3.5	1.4	0	8
Lamprologus	werneri	239712	AMCC 290264	E-66	2080262	499902	161.495	0.0878344	80731743	185	0.377551		94.6	38.5	6	146
Lamprologus	werneri	239712	AMCC 290265	E-67	1184545	18444	164.01	1.0128	3025000	454	0.926531		13.5	4.4	1	22
Lamprologus	werneri	239715	AMCC 273923	E-68	1147707	17047	165.747	1.38156	2825490	469	0.957143		23.3	5.2	12	35
Lamprologus	werneri	239715	AMCC 273924	E-69	1097514	240897	155.912	0.142283	37558772	433	0.883673		50.2	17	24	81
Lamprologus	werneri	263499	AMCC 226453	T-17	1958681	444951	158.466	0.100309	70509588	391	0.797959		119	17.4	79	153
Lamprologus	werneri	263499	AMCC 226454	T-18	1897180	413990	158.884	0.111437	65776219	370	0.755102		99.6	41	4	162
Lamprologus	werneri	253580	AMCC 241159	T-78	2056220	480378	158.793	0.0930317	76280529	331	0.67551		197.5	70.8	2	372
Lamprologus	werneri	253553	AMCC 241072	T-79	2656067	632796	164.711	0.0835963	104228307	184	0.37551		31.7	6.8	13	47
Lamprologus	werneri	239708	AMCC 291221	E-64	2273563	540026	160.137	0.0834912	86478170	316	0.644898		116.8	28.8	46	173
Lamprologus	werneri	239708	AMCC 291222	E-65	1681580	425478	161.667	0.0930569	68785957	303	0.618367		77.5	25.5	1	149
Lamprologus	sp. "Fingu"	267342	AMCC 270657		462237447	N/A	N/A	N/A	N/A	492	1.00408
Lamprologus	lemairii	236577	AMCC 216904	E-84	1791158	427251	159.775	0.0948934	68263886	329	0.671429
Lamprologus	multifasciatus	236970	AMCC 236155	E-87	1181320	224910	157.747	0.175056	35478945	453	0.92449
Lamprologus	multifasciatus	236970	t-03-0212	T-49	2044416	427565	159.747	0.112634	68302189	344	0.702041
Lamprologus	ocellatus	244692	t-03-0209	E-7	637692	7528	174.804	1.74221	1315921	467	0.953061
Lamprologus	meleagris	267060	MLJS-15-E482	E-139	1924625	395969	158.364	0.112539	62707119	417	0.85102
Altolamprologus	calvus	264413	RCS-04-23-E207	E-136	1248507	237259	157.972	0.169566	37480298	442	0.902041
Altolamprologus	calvus	SAIAB 79987	t-03-0239	E-97	2716551	545722	164.754	0.110696	89909932	368	0.75102
Altolamprologus	compressiceps	264379	t-013-1253	E-3	411292	4781	188.631	2.12943	901844	456	0.930612
Altolamprologus	compressiceps	264410	RCS-04-19-E4	E-4	1074022	14594	173.075	1.74712	2525863	470	0.959184
Chalinochromis	brichardi	244658	AMCC 216916	E-91	1195037	249100	159.017	0.172882	39611250	432	0.881633
Julidochromis	dickfeldi	265257	MLJS-15-E480	E-6	668377	6943	181.556	2.37998	1260545	467	0.953061
Julidochromis	marlieri	236603	t-03-0202	E-89	2307328	462602	165.113	0.112144	76381791	349	0.712245
Julidochromis	ornatus	244701	t-03-0220	E-101	1745060	333211	159.057	0.135046	52999572	434	0.885714
Julidochromis	ornatus	SAIAB 77421		E-128	1331683	277251	157.302	0.128357	43612243	443	0.904082
Julidochromis	ornatus	267059	MLJS-15-E479	E-133	1666849	406175	161.479	0.0944211	65588867	332	0.677551
Julidochromis	ornatus	244690	t-03-0207	E-88	1328419	272790	159.129	0.139292	43408893	433	0.883673
Julidochromis	transcriptus	244660	AMCC 216918	E-5,T-57	1174400	15289	166.94	1.07273	2552345	460	0.938776
Lepidiolamprologus	attenuatus	264398	RCS-04-06-E338	E-108	3066890	700824	164.495	0.081529	115282040	280	0.571429
Lepidiolamprologus	meeli	265255	MLJS-15-E280	E-2	551544	6657	185.325	1.86493	1233708	466	0.95102
Lepidiolamprologus	meeli	264416	RCS-04-23-E339	E-76	1037457	203331	157.549	0.202913	32034695	456	0.930612
Lepidiolamprologus	meeli	265227	MLJS-15-E281	E-86	1168507	226116	157.904	0.152387	35704687	444	0.906122
Lepidiolamprologus	nkambae	264412	RCS-04-19-E206	E-11	676058	8365	178.467	2.38763	1492875	471	0.961224
Lepidiolamprologus	profundicola	265258	MLJS-15-E275	E-8	727068	9182	180.92	1.682	1661204	472	0.963265
Lepidiolamprologus	profundicola	267058	MLJS-15-E455	E-105	3729112	791897	170.454	0.0926118	134981831	257	0.52449
Neolamprologus	brevis	244709	t-03-0228	E-100	1909659	371725	158.596	0.124081	58954183	419	0.855102
Neolamprologus	brichardi	GCF_000239395.1			N/A	462	2151.47	4.47986	993979	450	0.918367
Neolamprologus	buescheri	244661	RCS-04-03-E306	E-12	575604	7395	181.476	2.01632	1342015	469	0.957143
Neolamprologus	buescheri	244661	AMCC 216919	E-130	1707134	317122	159.05	0.136797	50438201	436	0.889796
Neolamprologus	callipterus	244691	t-03-0208	E-104	1660474	381378	160.186	0.123401	61091392	418	0.853061
Neolamprologus	christyi	273282	AMCC 162588	E-95	1614286	335513	158.481	0.130443	53172277	428	0.873469
Neolamprologus	crassus	265225	MLJS-15-E278	E-80	1624730	391728	160.146	0.0956995	62733811	316	0.644898
Neolamprologus	cunningtoni	264399	RCS-04-06-E336	E-135	2335588	467385	162.637	0.125962	76014000	384	0.783673
Neolamprologus	cunningtoni	264399	RCS-04-06-E337	E-77	906336	203897	157.541	0.169177	32122197	452	0.922449
Neolamprologus	cylindricus	244702	t-03-0221	E-102, T-82	1542533	347317	159.457	0.120992	55382220	406	0.828571
Neolamprologus	devosi	CU95519	JPF-09-001-924	E-15	814474	10715	176.229	1.76619	1888290	470	0.959184
Neolamprologus	falcicula	267061	MLJS-15-E279	E-16	444726	5372	181.405	2.39331	974508	466	0.95102
Neolamprologus	furcifer	244664	AMCC 216922	E-94	1587797	334005	159.407	0.116905	53242831	383	0.781633
Neolamprologus	laparogramma	244711	t-03-0230	E-99	2118224	419670	159.948	0.116109	67125290	407	0.830612
Neolamprologus	leleupi	265228	MLJS-15-E473	E-17	608268	7659	177.38	1.71662	1358556	473	0.965306
Neolamprologus	marunguensis	265229	MLJS-15-E474	E-18	930326	11031	173.769	1.53707	1916844	471	0.961224
Neolamprologus	modestus	236582	AMCC 216905	E-83	1543182	358079	159.019	0.113676	56941426	399	0.814286
Neolamprologus	mustax	264386	t-013-1251	E-131	1410879	281480	157.528	0.141699	44340966	413	0.842857
Neolamprologus	mustax	236584	AMCC 216907	E-79	1461550	355980	159.216	0.112971	56677552	406	0.828571
Neolamprologus	nigriventris	Not retained	RCS-05-E484	E-19	896155	13524	165.982	1.08938	2244742	474	0.967347
Neolamprologus	obscurus	264387	RCS-05-E311	E-92	1451852	283566	160.005	0.180136	45371934	422	0.861224
Neolamprologus	obscurus	244665	AMCC 216922	T-53	1199322	317347	155.517	0.103885	49352771	366	0.746939
Neolamprologus	prochilus	244666	AMCC 216924	E-20	936495	11647	180.489	1.55968	2102154	462	0.942857
Neolamprologus	savoryi	244667	AMCC 216925	E-82	1544272	363174	157.981	0.0974612	57374445	345	0.704082
Neolamprologus	sexfasciatus	236586	AMCC 216908	E-22	453511	5190	199.591	3.28909	1035876	464	0.946939
Neolamprologus	signatus	264411	RCS-04-19-E330	E-98	1565239	302344	158.094	0.141221	47798810	441	0.9
Neolamprologus	tetracanthus	264407	RCS-04-10-E406	E-106	1725397	417402	159.204	0.0956563	66452221	297	0.606122
Neolamprologus	tetracanthus	236587	AMCC 216909	E-78	1309133	323700	157.691	0.116462	51044625	401	0.818367
Neolamprologus	toae	265230	MLJS-15-E937	E-23	992907	16919	153.361	0.884875	2594710	473	0.965306
Neolamprologus	brichardi	244695	t-003-0214	T-81	2679805	595983	163.799	0.0929735	97621655	263	0.536735
Neolamprologus	buescheri	244662	AMCC 216920	T-55	2101524	456244	160.953	0.104097	73433763	361	0.736735
Neolamprologus	mondabu	244651	AMCC 216905	T-61	2210931	479088	161.94	0.113338	77583431	275	0.561224
Telmatochromis	sp.	264405	RCS-04-09-E327	E-75	1575044	296232	158.758	0.143967	47029264	441	0.9
Telmatochromis	devosi	CU95519	JPF-09-001-923	E-14	674108	8685	174.398	1.98257	1514645	462	0.942857
Telmatochromis	dhonti	264415	RSC-04-23-E322	E-96	1793469	366572	158.777	0.113287	58203029	429	0.87551
Telmatochromis	temporalis	244652	AMCC 216909	T-59	2149285	459227	158.855	0.100873	72950299	316	0.644898
Telmatochromis	vittatus	244668	AMCC 270753	T-50	1762505	373542	158.886	0.111999	59350602	369	0.753061
Variabilichromis	moorii	236655	t-003-0249	E-109	2133732	464730	163.006	0.107032	75753946	337	0.687755
Variabilichromis	moorii	265343	RCB-04-33-E334	E-74	1553566	312189	159.956	0.12989	49936387	427	0.871429
Eretmodus	cyanosticus	244659	AMCC 216917	E-93	1696629	310246	162.151	0.15374	50306799	407	0.830612
Opthalmotilapia	ventralis	244678	t-002-0198	E-107	3231049	698044	165.388	0.0888621	115448007	175	0.357143
Perissodus	microlepis	236605	t-003-0203	E-90	1514769	282519	160.223	0.15678	45265994	410	0.836735
Tropheus	duboisi	265253	MLJS-15-E283	E-85	1767059	401261	160.44	0.11316	64378314	380	0.77551
Boulengerochromis	microlepis	244689	t-003-0206	E-103	1205336	254885	156.767	0.153638	39957570	440	0.897959

## Sheet: Table S3 AU-test
Supplementary Table S3: Results of Approximate Unbiased (AU) topology tests.
Tree	logL	deltaL	P-value
t0	-367299	0	0.572
t1	-367299	0.060299	0.574
t2	-367305	5.8547	0.504
t3	-367307	8.7172	0.556
t4	-367314	15.011	0.418
t5	-367324	25.655	0.323
t6	-367327	27.971	0.14
t7	-367332	33.507	0.189
t0: unconstrained
t1: L. lethops sister to riverine Lamprologus
t2: L. teugelsi sister to riverine Lamprologus
t3: L. mocquardi monophyletic
t4: L. lethops + L. teugelsi sister to riverine Lamprologus
t5: L. lethops sister to LCR Lamprologus
t6: L. teugelsi sister to LCR Lamprologus
t7: L. congoensis monophyletic
t1: ((L. lethops), ((L. teugelsi),((L. tigripictilis, L. markerti, L. werneri),( L. tumbanus, L. mocquardi Nki, L. mocquardi Kisangani, L. congoensis, L. congoensis Kwilu))))
t2: ((L. teugelsi), ((L. lethops),((L. tigripictilis, L. markerti, L. werneri),(L. tumbanus, L. mocquardi Nki, L. mocquardi Kisangani, L. congoensis, L. congoensis Kwilu))))
t3: ((L. lethops, L. teugelsi, L. tigripictilis, L. markerti, L. werneri), (L. tumbanus, (L. mocquardi Nki, L. mocquardi Kisangani), L. congoensis, L. congoensis Kwilu)))
t4: ((L. lethops, L. teugelsi),((L. tigripictilis, L. markerti, L. werneri),( L. tumbanus, L. mocquardi Nki, L. mocquardi Kisangani, L. congoensis, L. congoensis Kwilu)))
t5: ((L. lethops, (L. teugelsi, L. tigripictilis, L. markerti, L. werneri)), (L. tumbanus, L. mocquardi Nki, L. mocquardi Kisangani, L. congoensis, L. congoensis Kwilu))
t6: ((L. teugelsi, (L. lethops, L. tigripictilis, L. markerti, L. werneri)), (L. tumbanus, L. mocquardi Nki, L. mocquardi Kisangani, L. congoensis, L. congoensis Kwilu))
t7: ((L. lethops, L. teugelsi, L. tigripictilis, L. markerti, L. werneri), (L. tumbanus, L. mocquardi Nki, L. mocquardi Kisangani, (L. congoensis, L. congoensis Kwilu)))

## Sheet: Table S4 ABBA-BABA Astral
Supplementary Table S4. Results of ABBA-BABA test performed for all the populations trios of Congo River Lamprologus based on the ASTRAL species tree topology.
1	P1	P2	P3	Dstatistic	Z-score	p-value	f4-ratio	clustering_sensitive	clustering_robust	No. BBAA patterns	No. ABBA patterns	No. BABA patterns
31	mocquardiNki	congoensis	werneri	0.724491	26.3153	2.3e-16	0.470091	0.668392	1	139.126	255.438	40.8093
27	mocquardiKis	congoensis	werneri	0.708222	24.4899	2.3e-16	0.43599	0.271004	1	173.032	226.215	38.6393
34	teugelsi	werneri	congoensis	0.67424	21.3066	2.3e-16	0.59094	0.0797417	0.988597	81.8678	284.871	55.428
16	lethops	werneri	congoensis	0.661713	21.296	2.3e-16	0.588849	0.000182811	0.999973	87.6677	286.884	58.403
37	tumbanus	congoensis	werneri	0.650796	19.9732	2.3e-16	0.399854	0.0879744	0.999952	180.471	204.916	43.3473
25	mocquardiKis	congoensis	tigripictilis	0.62447	15.8457	2.3e-16	0.243283	0.525478	0.999978	216.748	168.696	38.9975
59	mocquardiNki	congoensisKwilu	werneri	0.594175	14.2895	2.3e-16	0.373298	0.919986	0.999999	137.2	228.64	58.2043
62	teugelsi	werneri	congoensisKwilu	0.5807	17.3163	2.3e-16	0.299161	0.0921137	0.958455	87.0823	245.882	65.2233
35	tumbanus	congoensis	tigripictilis	0.579284	12.9611	2.3e-16	0.214884	0.0364158	0.999987	228.225	151.477	40.3529
22	markerti	werneri	congoensis	0.57858	12.6837	2.3e-16	0.443874	0.460457	0.982754	123.972	174.38	46.5528
29	mocquardiNki	congoensis	tigripictilis	0.559214	11.1556	2.3e-16	0.249682	0.768184	0.887314	172.895	188.013	53.1507
17	mocquardiKis	congoensis	markerti	0.545538	11.4609	2.3e-16	0.177517	0.311881	0.997599	232.042	156.655	46.0642
53	mocquardiKis	congoensisKwilu	tigripictilis	0.538319	10.7507	2.3e-16	0.227666	0.723345	0.990612	191.932	173.419	52.0466
36	tigripictilis	werneri	congoensis	0.535953	13.5938	2.3e-16	0.387564	0.0331124	0.999875	151.167	145.002	43.8085
55	mocquardiKis	congoensisKwilu	werneri	0.52813	10.8239	2.3e-16	0.333431	0.628035	0.999993	160.613	207.537	64.085
44	lethops	werneri	congoensisKwilu	0.525009	12.4973	2.3e-16	0.284458	0.0132985	0.999969	90.5279	245.541	76.478
57	mocquardiNki	congoensisKwilu	tigripictilis	0.512553	10.0581	2.3e-16	0.234009	0.4758	0.999925	160.526	186.499	60.1028
21	tumbanus	congoensis	markerti	0.511809	10.139	2.3e-16	0.15668	0.0165827	0.947948	244.524	141.174	45.5875
32	teugelsi	tigripictilis	congoensis	0.490239	9.4284	2.3e-16	0.330312	0.0964173	0.830865	109.77	194.928	66.6782
14	lethops	tigripictilis	congoensis	0.485731	9.38381	2.3e-16	0.32805	0.0625544	0.999999	126.624	194.671	67.3831
45	mocquardiKis	congoensisKwilu	markerti	0.478274	9.89479	2.3e-16	0.175726	0.222561	0.996922	208.972	169.186	59.7105
18	mocquardiNki	congoensis	markerti	0.477257	9.45949	2.3e-16	0.173327	0.673839	0.920458	178.921	166.561	58.9393
63	tumbanus	congoensisKwilu	tigripictilis	0.47445	7.76875	7.92639e-15	0.198735	0.238562	0.998878	191.65	159.693	56.9208
30	mocquardiNki	tumbanus	congoensis	0.463683	8.51388	2.3e-16	0.329693	0.626865	0.891982	169.938	143.591	52.6139
60	teugelsi	tigripictilis	congoensisKwilu	0.458198	8.35619	2.3e-16	0.190752	0.0862215	0.595451	106.616	183.298	68.1052
65	tumbanus	congoensisKwilu	werneri	0.449747	8.95386	2.3e-16	0.290767	0.185386	0.955062	155.854	189.364	71.8733
100	markerti	tigripictilis	werneri	0.440009	6.86514	6.64266e-12	0.192555	0.430921	0.810466	151.657	91.6409	35.6373
49	tumbanus	congoensisKwilu	markerti	0.434971	7.67332	1.67604e-14	0.154663	0.0487788	0.819749	208.078	155.639	61.2839
46	mocquardiNki	congoensisKwilu	markerti	0.433195	7.89986	2.79215e-15	0.171337	0.313542	0.947204	171.26	175.986	69.5994
50	markerti	werneri	congoensisKwilu	0.425092	15.5921	2.3e-16	0.16997	0.390214	0.990129	137.293	145.327	58.6277
19	teugelsi	markerti	congoensis	0.401285	6.17288	6.70563e-10	0.258385	0.242888	0.997939	122.889	174.395	74.5124
42	lethops	tigripictilis	congoensisKwilu	0.395364	5.80442	6.45905e-09	0.174307	0.164113	0.999873	123.242	182.812	79.2159
10	lethops	markerti	congoensis	0.393487	5.62432	1.86242e-08	0.256065	0.00859602	0.985492	128.621	175.158	76.2372
23	mocquardiNki	mocquardiKis	congoensis	0.391093	5.99477	2.03769e-09	0.223845	0.112072	0.924771	211.724	109.897	48.104
47	teugelsi	markerti	congoensisKwilu	0.37335	6.7426	1.55579e-11	0.156065	0.554383	0.883156	122.832	173.091	78.9803
64	tigripictilis	werneri	congoensisKwilu	0.370881	9.62421	2.3e-16	0.133757	0.234221	0.991197	171.36	120.991	55.5246
121	tigripictilis	werneri	tumbanus	0.369395	6.37533	1.82573e-10	0.0929856	0.0935254	0.996792	261.791	94.0652	43.3169
101	markerti	werneri	tumbanus	0.366785	5.58041	2.39948e-08	0.111031	0.523317	0.995671	226.391	115.232	53.3858
117	mocquardiNki	tumbanus	werneri	0.35173	5.32662	1.0006e-07	0.114533	0.12825	0.435409	263.718	100.248	48.0773
120	teugelsi	werneri	tumbanus	0.342223	5.18843	2.12077e-07	0.152478	0.0481199	0.99255	134.345	174.998	85.7604
86	lethops	werneri	tumbanus	0.337984	6.092	1.11509e-09	0.154792	0.0150417	0.977068	143.093	179.741	88.9331
104	tumbanus	mocquardiKis	mocquardiNki	0.332833	5.26437	1.4067e-07	0.0811733	0.0675087	0.784706	164.75	92.8495	46.477
110	tigripictilis	werneri	mocquardiKis	0.331185	5.56289	2.6534e-08	0.0828204	0.0951824	0.979654	279.538	87.1372	43.7796
38	lethops	markerti	congoensisKwilu	0.323603	5.24353	1.57536e-07	0.139038	0.36919	0.99984	123.461	168.752	86.2366
91	markerti	werneri	mocquardiKis	0.317884	4.91266	8.9848e-07	0.0970997	0.416677	0.944001	242.087	106.973	55.3678
58	mocquardiNki	tumbanus	congoensisKwilu	0.303075	4.09676	4.18978e-05	0.111319	0.0711548	0.805266	202.36	122.87	65.7146
108	teugelsi	werneri	mocquardiKis	0.29717	4.82826	1.37733e-06	0.132775	0.202805	0.894018	143.857	159.628	86.4894
76	lethops	werneri	mocquardiKis	0.295364	4.42926	9.45586e-06	0.134708	0.00298942	0.945074	152.216	163.898	89.1552
51	mocquardiNki	mocquardiKis	congoensisKwilu	0.284401	3.39046	0.000697763	0.0843495	0.0540194	0.194225	237.211	97.5198	54.3328
20	markerti	tigripictilis	congoensis	0.2629	3.96693	7.28055e-05	0.0938676	0.3639	0.653758	231.334	64.9275	37.8953
111	mocquardiKis	tumbanus	werneri	0.25649	3.45643	0.000547375	0.058289	0.177494	0.663535	344.377	61.2729	36.2573
39	mocquardiKis	congoensisKwilu	lethops	0.253811	2.81325	0.00490432	0.0730164	0.381788	0.447522	244.712	123.402	73.4411
85	werneri	tigripictilis	lethops	0.24011	3.92394	8.71127e-05	0.0480942	0.654617	0.999971	252.816	77.4105	47.4341
40	mocquardiNki	congoensisKwilu	lethops	0.239773	2.65316	0.00797419	0.0764346	0.144578	0.797419	213.472	135.85	83.3027
8	congoensisKwilu	congoensis	tumbanus	0.234313	5.11153	3.19566e-07	0.128969	0.650764	0.52796	182.835	139.973	86.83
105	mocquardiNki	mocquardiKis	werneri	0.21826	3.22121	0.0012765	0.0563984	0.460258	0.575921	307.818	71.5984	45.9436
109	mocquardiKis	tumbanus	tigripictilis	0.212969	2.39725	0.0165188	0.0329917	0.366896	0.972732	383.916	49.9936	32.4382
11	mocquardiKis	congoensis	lethops	0.211712	2.5494	0.0107908	0.0507644	0.310789	0.815786	273.802	99.402	64.6667
26	mocquardiKis	tumbanus	congoensis	0.210176	3.61204	0.000303798	0.131345	0.437476	0.998898	226.095	80.2398	52.3687
43	tumbanus	congoensisKwilu	lethops	0.209353	2.2288	0.0258273	0.0593146	0.123456	0.612704	250.529	115.851	75.7408
9	congoensisKwilu	congoensis	werneri	0.20746	4.24563	2.17984e-05	0.153685	0.842569	0.833126	146.929	128.637	84.4338
24	mocquardiKis	congoensis	teugelsi	0.206888	3.50251	0.00046089	0.0454673	0.510692	0.795835	269.073	93.6477	61.5411
80	lethops	werneri	mocquardiNki	0.205392	3.38065	0.000723158	0.0609358	0.00301746	0.926387	164.686	150.163	98.9891
52	mocquardiKis	congoensisKwilu	teugelsi	0.20364	2.48918	0.0128039	0.0520586	0.189057	0.410678	241.546	108.64	71.8795
48	markerti	tigripictilis	congoensisKwilu	0.19533	3.60939	0.000306915	0.040646	0.955909	0.984853	237.391	63.4383	42.7053
12	mocquardiNki	congoensis	lethops	0.190587	2.24468	0.0247889	0.0542871	0.537689	0.284735	228.741	116.571	79.2501
90	mocquardiKis	tumbanus	markerti	0.187306	2.04759	0.0406007	0.023974	0.675788	0.92879	392.255	47.3372	32.4017
114	teugelsi	werneri	mocquardiNki	0.185468	3.20028	0.00137296	0.0534133	0.302473	0.79269	152.995	142.259	97.7457
84	lethops	tigripictilis	tumbanus	0.179557	2.88831	0.00387323	0.0682858	0.0790142	0.999864	175.658	131.58	91.521
118	teugelsi	tigripictilis	tumbanus	0.176265	2.73392	0.00625846	0.0657658	0.0379989	0.475774	155.356	128.425	89.9357
4	congoensisKwilu	congoensis	mocquardiKis	0.171821	3.20703	0.00134114	0.0992176	0.717419	0.884326	200.875	129.119	91.2544
56	mocquardiNki	congoensisKwilu	teugelsi	0.171801	2.06756	0.0386816	0.0486446	0.128739	0.396445	206.16	116.942	82.6514
116	tigripictilis	werneri	mocquardiNki	0.170224	2.79942	0.00511953	0.0264655	0.238229	0.986559	293.556	73.6521	52.2248
115	mocquardiNki	tumbanus	tigripictilis	0.169343	1.96946	0.0488998	0.0423812	0.0538129	0.364734	293.108	78.8888	56.0396
28	mocquardiNki	congoensis	teugelsi	0.164376	2.02604	0.0427604	0.0421304	0.305883	0.418171	218.318	105.186	75.4878
15	tumbanus	congoensis	lethops	0.161978	1.9687	0.0489872	0.0368152	0.00375904	0.223118	292.332	89.2964	64.4008
33	tumbanus	congoensis	teugelsi	0.155504	1.9973	0.045793	0.0320554	0.0314574	0.299179	287.086	83.0889	60.7253
61	tumbanus	congoensisKwilu	teugelsi	0.154469	1.66707	0.0955011	0.0386214	0.0520168	0.234059	246.963	100.689	73.7444
71	werneri	markerti	lethops	0.154312	2.32299	0.0201799	0.0371701	0.876462	0.998288	210.341	86.3857	63.2891
98	werneri	markerti	teugelsi	0.150923	2.11498	0.0344319	0.0338131	0.236502	0.978024	212.481	83.5563	61.6425
74	lethops	tigripictilis	mocquardiKis	0.147428	2.0675	0.038687	0.0565653	0.0938295	0.98409	183.81	122.135	90.7498
95	markerti	werneri	mocquardiNki	0.144994	2.30284	0.0212881	0.0267764	0.474972	0.654243	248.127	85.673	63.975
119	werneri	tigripictilis	teugelsi	0.143318	1.82053	0.0686784	0.0256187	0.230161	0.67652	258.937	66.4211	49.769
106	teugelsi	tigripictilis	mocquardiKis	0.139262	2.13981	0.03237	0.0540641	0.128114	0.51893	165.406	121.815	92.034
78	lethops	tigripictilis	mocquardiNki	0.135365	1.79937	0.0719598	0.0354211	0.0229193	0.944345	190.676	124.749	95.0025
107	mocquardiKis	tumbanus	teugelsi	0.135312	1.57537	0.115171	0.0140831	0.82964	0.596027	412.943	41.6016	31.685
75	mocquardiKis	tumbanus	lethops	0.134803	1.73237	0.0832082	0.0145427	0.600127	0.728547	414.796	41.8839	31.9331
99	markerti	tigripictilis	tumbanus	0.128639	1.44925	0.147268	0.0208222	0.702926	0.366698	328.307	50.8803	39.2819
67	lethops	markerti	mocquardiNki	0.128099	2.0235	0.0430217	0.033988	0.0117174	0.840871	185.728	125.532	97.0233
70	lethops	markerti	tumbanus	0.128031	1.73852	0.0821184	0.0478009	0.042191	0.871504	172.498	123.323	95.3291
97	teugelsi	markerti	tumbanus	0.128002	2.27178	0.0231001	0.0452278	0.0506334	0.98624	160.635	116.431	90.0063
112	teugelsi	tigripictilis	mocquardiNki	0.108538	1.66646	0.0956212	0.0277018	0.0469064	0.597196	166.709	117.893	94.8071
79	mocquardiNki	tumbanus	lethops	0.108289	1.30253	0.192734	0.0182356	0.442814	0.282995	318.431	64.153	51.6165
2	congoensis	congoensisKwilu	lethops	0.107126	1.38113	0.16724	0.0233361	0.428453	0.594052	310.179	78.621	63.4063
54	mocquardiKis	tumbanus	congoensisKwilu	0.104329	1.3768	0.168574	0.0270756	0.672716	0.922555	265.971	67.0473	54.379
66	lethops	markerti	mocquardiKis	0.102599	1.44208	0.14928	0.0398152	0.0146692	0.685089	182.374	118.264	96.2544
92	teugelsi	markerti	mocquardiNki	0.102438	1.68662	0.0916768	0.0262484	0.0420951	0.870604	172.793	117.567	95.7185
5	congoensisKwilu	congoensis	mocquardiNki	0.100066	1.62279	0.104634	0.0272308	0.811931	0.28533	240.906	106.203	86.882
88	teugelsi	markerti	mocquardiKis	0.0981719	1.63015	0.103071	0.0371824	0.147197	0.951715	172.269	114.129	93.7237
94	mocquardiNki	tumbanus	markerti	0.0947388	1.10511	0.269112	0.0193611	0.0694867	0.647691	294.741	69.4568	57.4352
89	markerti	tigripictilis	mocquardiKis	0.0937126	1.12	0.262712	0.0164495	0.759181	0.597859	344.359	51.0161	42.2736
81	teugelsi	lethops	tigripictilis	0.0768981	0.973813	0.330149	0.0398419	0.335392	0.50086	125.261	137.319	117.708
113	mocquardiNki	tumbanus	teugelsi	0.0656072	0.758966	0.447873	0.0105928	0.0188381	0.193342	313.177	60.4687	53.0229
69	markerti	tigripictilis	lethops	0.0640137	0.80198	0.422565	0.0112126	0.0213005	0.885653	288.969	55.6949	48.9934
41	teugelsi	lethops	congoensisKwilu	0.0613348	0.78749	0.430995	0.0233421	0.343599	0.264692	153.925	121.958	107.862
96	tigripictilis	markerti	teugelsi	0.0539608	0.593337	0.552955	0.00861156	0.00536799	0.604385	298.073	53.1283	47.6881
7	congoensisKwilu	congoensis	tigripictilis	0.0501678	0.793765	0.427332	0.0203956	0.866893	0.783445	208.205	88.72	80.2434
87	mocquardiKis	mocquardiNki	markerti	0.0432574	0.474024	0.635483	0.0070851	0.477698	0.328318	336.515	53.2263	48.8124
6	congoensis	congoensisKwilu	teugelsi	0.0345599	0.466433	0.640905	0.00677095	0.109507	0.825068	311.717	68.5638	63.983
103	mocquardiNki	mocquardiKis	tigripictilis	0.0341624	0.408385	0.682991	0.00701749	0.00374211	0.0462544	336.58	57.0025	53.2364
68	teugelsi	lethops	markerti	0.0287927	0.374162	0.708284	0.0131878	0.183783	0.295725	126.356	133.447	125.977
102	mocquardiKis	mocquardiNki	teugelsi	0.0284879	0.292614	0.769817	0.00420693	0.0145418	0.144093	360.013	53.6253	50.6546
83	teugelsi	lethops	werneri	0.0268254	0.304733	0.760569	0.0140833	0.223034	0.295744	138.241	120.324	114.037
77	lethops	teugelsi	mocquardiNki	0.0203227	0.337132	0.736017	0.00496909	0.00549041	0.336135	183.898	104.444	100.284
72	mocquardiNki	mocquardiKis	lethops	0.0200752	0.219798	0.826029	0.00304058	0.183804	0.0387242	363.954	52.9916	50.9058
13	teugelsi	lethops	congoensis	0.0158355	0.230721	0.817532	0.0089165	0.466078	0.143388	158.225	111.042	107.58
93	markerti	tigripictilis	mocquardiNki	0.0084656	0.0935188	0.925491	0.00095121	0.26249	0.849539	345.312	45.9111	45.1403
3	congoensisKwilu	congoensis	markerti	0.00756216	0.155966	0.87606	0.0024166	0.751959	0.932117	230.864	83.0446	81.798
82	teugelsi	lethops	tumbanus	0.00437438	0.0752162	0.940043	0.00158914	0.615671	0.339218	178.849	106.771	105.841
73	teugelsi	lethops	mocquardiKis	0.00418347	0.0708528	0.943515	0.00162633	0.793046	0.289541	188.548	107.519	106.623

## Sheet: Table S5 ABBA-BABA ML
Supplementary Table S5. Results of ABBA-BABA test performed for all the populations trios of Congo River Lamprologus based on the ML phyogenetic tree topology.
1	P1	P2	P3	Dstatistic	Z-score	p-value	f4-ratio	clustering_sensitive	clustering_robust	No. BBAA patterns	No. ABBA patterns	No. BABA patterns
31	mocquardiNki	congoensis	werneri	0.724491	26.3153	2.3e-16	0.471121	0.668392	1	139.126	255.438	40.8093
27	mocquardiKis	congoensis	werneri	0.708222	24.4899	2.3e-16	0.438994	0.271004	1	173.032	226.215	38.6393
34	teugelsi	werneri	congoensis	0.67424	21.3066	2.3e-16	0.593655	0.0797417	0.988597	81.8678	284.871	55.428
16	lethops	werneri	congoensis	0.661713	21.296	2.3e-16	0.591714	0.000182811	0.999973	87.6677	286.884	58.403
37	tumbanus	congoensis	werneri	0.650796	19.9732	2.3e-16	0.399959	0.0879744	0.999952	180.471	204.916	43.3473
62	teugelsi	werneri	congoensisKwilu	0.5807	17.3163	2.3e-16	0.303542	0.0921137	0.958455	87.0823	245.882	65.2233
25	mocquardiKis	congoensis	tigripictilis	0.62447	15.8457	2.3e-16	0.244715	0.525478	0.999978	216.748	168.696	38.9975
50	markerti	werneri	congoensisKwilu	0.425092	15.5921	2.3e-16	0.172668	0.390214	0.990129	137.293	145.327	58.6277
59	mocquardiNki	congoensisKwilu	werneri	0.594175	14.2895	2.3e-16	0.374116	0.919986	0.999999	137.2	228.64	58.2043
36	tigripictilis	werneri	congoensis	0.535953	13.5938	2.3e-16	0.388204	0.0331124	0.999875	151.167	145.002	43.8085
35	tumbanus	congoensis	tigripictilis	0.579284	12.9611	2.3e-16	0.216139	0.0364158	0.999987	228.225	151.477	40.3529
22	markerti	werneri	congoensis	0.57858	12.6837	2.3e-16	0.446295	0.460457	0.982754	123.972	174.38	46.5528
44	lethops	werneri	congoensisKwilu	0.525009	12.4973	2.3e-16	0.288656	0.0132985	0.999969	90.5279	245.541	76.478
17	mocquardiKis	congoensis	markerti	0.545538	11.4609	2.3e-16	0.177738	0.311881	0.997599	232.042	156.655	46.0642
29	mocquardiNki	congoensis	tigripictilis	0.559214	11.1556	2.3e-16	0.250859	0.768184	0.887314	172.895	188.013	53.1507
55	mocquardiKis	congoensisKwilu	werneri	0.52813	10.8239	2.3e-16	0.335728	0.628035	0.999993	160.613	207.537	64.085
53	mocquardiKis	congoensisKwilu	tigripictilis	0.538319	10.7507	2.3e-16	0.229006	0.723345	0.990612	191.932	173.419	52.0466
21	tumbanus	congoensis	markerti	0.511809	10.139	2.3e-16	0.156962	0.0165827	0.947948	244.524	141.174	45.5875
57	mocquardiNki	congoensisKwilu	tigripictilis	0.512553	10.0581	2.3e-16	0.235112	0.4758	0.999925	160.526	186.499	60.1028
5	mocquardiNki	congoensis	congoensisKwilu	0.469889	9.96759	2.3e-16	0.301796	0.192099	0.813955	106.203	240.906	86.882
45	mocquardiKis	congoensisKwilu	markerti	0.478274	9.89479	2.3e-16	0.175945	0.222561	0.996922	208.972	169.186	59.7105
104	mocquardiNki	mocquardiKis	tumbanus	0.559932	9.85028	2.3e-16	0.359401	0.0029037	0.38585	92.8495	164.75	46.477
64	tigripictilis	werneri	congoensisKwilu	0.370881	9.62421	2.3e-16	0.13616	0.234221	0.991197	171.36	120.991	55.5246
18	mocquardiNki	congoensis	markerti	0.477257	9.45949	2.3e-16	0.173331	0.673839	0.920458	178.921	166.561	58.9393
32	teugelsi	tigripictilis	congoensis	0.490239	9.4284	2.3e-16	0.33183	0.0964173	0.830865	109.77	194.928	66.6782
14	lethops	tigripictilis	congoensis	0.485731	9.38381	2.3e-16	0.329646	0.0625544	0.999999	126.624	194.671	67.3831
65	tumbanus	congoensisKwilu	werneri	0.449747	8.95386	2.3e-16	0.290844	0.185386	0.955062	155.854	189.364	71.8733
30	mocquardiNki	tumbanus	congoensis	0.463683	8.51388	2.3e-16	0.332479	0.626865	0.891982	169.938	143.591	52.6139
60	teugelsi	tigripictilis	congoensisKwilu	0.458198	8.35619	2.3e-16	0.193546	0.0862215	0.595451	106.616	183.298	68.1052
46	mocquardiNki	congoensisKwilu	markerti	0.433195	7.89986	2.79215e-15	0.171342	0.313542	0.947204	171.26	175.986	69.5994
63	tumbanus	congoensisKwilu	tigripictilis	0.47445	7.76875	7.92639e-15	0.199896	0.238562	0.998878	191.65	159.693	56.9208
49	tumbanus	congoensisKwilu	markerti	0.434971	7.67332	1.67604e-14	0.154941	0.0487788	0.819749	208.078	155.639	61.2839
100	markerti	tigripictilis	werneri	0.440009	6.86514	6.64266e-12	0.19136	0.430921	0.810466	151.657	91.6409	35.6373
47	teugelsi	markerti	congoensisKwilu	0.37335	6.7426	1.55579e-11	0.158317	0.554383	0.883156	122.832	173.091	78.9803
4	mocquardiKis	congoensis	congoensisKwilu	0.375246	6.6136	3.75093e-11	0.235532	0.0696143	0.996086	129.119	200.875	91.2544
121	tigripictilis	werneri	tumbanus	0.369395	6.37533	1.82573e-10	0.0929792	0.0935254	0.996792	261.791	94.0652	43.3169
19	teugelsi	markerti	congoensis	0.401285	6.17288	6.70563e-10	0.259591	0.242888	0.997939	122.889	174.395	74.5124
86	lethops	werneri	tumbanus	0.337984	6.092	1.11509e-09	0.154833	0.0150417	0.977068	143.093	179.741	88.9331
23	mocquardiNki	mocquardiKis	congoensis	0.391093	5.99477	2.03769e-09	0.226247	0.112072	0.924771	211.724	109.897	48.104
42	lethops	tigripictilis	congoensisKwilu	0.395364	5.80442	6.45905e-09	0.176879	0.164113	0.999873	123.242	182.812	79.2159
8	tumbanus	congoensis	congoensisKwilu	0.356015	5.76279	8.27339e-09	0.21205	0.00566428	0.46069	139.973	182.835	86.83
10	lethops	markerti	congoensis	0.393487	5.62432	1.86242e-08	0.25733	0.00859602	0.985492	128.621	175.158	76.2372
101	markerti	werneri	tumbanus	0.366785	5.58041	2.39948e-08	0.111021	0.523317	0.995671	226.391	115.232	53.3858
110	tigripictilis	werneri	mocquardiKis	0.331185	5.56289	2.6534e-08	0.0832486	0.0951824	0.979654	279.538	87.1372	43.7796
117	mocquardiNki	tumbanus	werneri	0.35173	5.32662	1.0006e-07	0.11478	0.12825	0.435409	263.718	100.248	48.0773
38	lethops	markerti	congoensisKwilu	0.323603	5.24353	1.57536e-07	0.141059	0.36919	0.99984	123.461	168.752	86.2366
120	teugelsi	werneri	tumbanus	0.342223	5.18843	2.12077e-07	0.152277	0.0481199	0.99255	134.345	174.998	85.7604
91	markerti	werneri	mocquardiKis	0.317884	4.91266	8.9848e-07	0.0978254	0.416677	0.944001	242.087	106.973	55.3678
108	teugelsi	werneri	mocquardiKis	0.29717	4.82826	1.37733e-06	0.133264	0.202805	0.894018	143.857	159.628	86.4894
76	lethops	werneri	mocquardiKis	0.295364	4.42926	9.45586e-06	0.135957	0.00298942	0.945074	152.216	163.898	89.1552
9	congoensisKwilu	congoensis	werneri	0.20746	4.24563	2.17984e-05	0.154973	0.842569	0.833126	146.929	128.637	84.4338
58	mocquardiNki	tumbanus	congoensisKwilu	0.303075	4.09676	4.18978e-05	0.112135	0.0711548	0.805266	202.36	122.87	65.7146
20	markerti	tigripictilis	congoensis	0.2629	3.96693	7.28055e-05	0.0943796	0.3639	0.653758	231.334	64.9275	37.8953
85	werneri	tigripictilis	lethops	0.24011	3.92394	8.71127e-05	0.0488268	0.654617	0.999971	252.816	77.4105	47.4341
26	mocquardiKis	tumbanus	congoensis	0.210176	3.61204	0.000303798	0.132511	0.437476	0.998898	226.095	80.2398	52.3687
48	markerti	tigripictilis	congoensisKwilu	0.19533	3.60939	0.000306915	0.041291	0.955909	0.984853	237.391	63.4383	42.7053
24	mocquardiKis	congoensis	teugelsi	0.206888	3.50251	0.00046089	0.0457643	0.510692	0.795835	269.073	93.6477	61.5411
111	mocquardiKis	tumbanus	werneri	0.25649	3.45643	0.000547375	0.0586892	0.177494	0.663535	344.377	61.2729	36.2573
51	mocquardiNki	mocquardiKis	congoensisKwilu	0.284401	3.39046	0.000697763	0.0849815	0.0540194	0.194225	237.211	97.5198	54.3328
80	lethops	werneri	mocquardiNki	0.205392	3.38065	0.000723158	0.0608394	0.00301746	0.926387	164.686	150.163	98.9891
105	mocquardiNki	mocquardiKis	werneri	0.21826	3.22121	0.0012765	0.0565216	0.460258	0.575921	307.818	71.5984	45.9436
114	teugelsi	werneri	mocquardiNki	0.185468	3.20028	0.00137296	0.0533652	0.302473	0.79269	152.995	142.259	97.7457
84	lethops	tigripictilis	tumbanus	0.179557	2.88831	0.00387323	0.0683037	0.0790142	0.999864	175.658	131.58	91.521
39	mocquardiKis	congoensisKwilu	lethops	0.253811	2.81325	0.00490432	0.0738484	0.381788	0.447522	244.712	123.402	73.4411
116	tigripictilis	werneri	mocquardiNki	0.170224	2.79942	0.00511953	0.0264011	0.238229	0.986559	293.556	73.6521	52.2248
118	teugelsi	tigripictilis	tumbanus	0.176265	2.73392	0.00625846	0.0656792	0.0379989	0.475774	155.356	128.425	89.9357
40	mocquardiNki	congoensisKwilu	lethops	0.239773	2.65316	0.00797419	0.0772566	0.144578	0.797419	213.472	135.85	83.3027
11	mocquardiKis	congoensis	lethops	0.211712	2.5494	0.0107908	0.0513428	0.310789	0.815786	273.802	99.402	64.6667
52	mocquardiKis	congoensisKwilu	teugelsi	0.20364	2.48918	0.0128039	0.0523987	0.189057	0.410678	241.546	108.64	71.8795
109	mocquardiKis	tumbanus	tigripictilis	0.212969	2.39725	0.0165188	0.0331863	0.366896	0.972732	383.916	49.9936	32.4382
71	werneri	markerti	lethops	0.154312	2.32299	0.0201799	0.0377381	0.876462	0.998288	210.341	86.3857	63.2891
95	markerti	werneri	mocquardiNki	0.144994	2.30284	0.0212881	0.0267495	0.474972	0.654243	248.127	85.673	63.975
97	teugelsi	markerti	tumbanus	0.128002	2.27178	0.0231001	0.0451681	0.0506334	0.98624	160.635	116.431	90.0063
12	mocquardiNki	congoensis	lethops	0.190587	2.24468	0.0247889	0.0548709	0.537689	0.284735	228.741	116.571	79.2501
43	tumbanus	congoensisKwilu	lethops	0.209353	2.2288	0.0258273	0.0600207	0.123456	0.612704	250.529	115.851	75.7408
106	teugelsi	tigripictilis	mocquardiKis	0.139262	2.13981	0.03237	0.0542632	0.128114	0.51893	165.406	121.815	92.034
98	werneri	markerti	teugelsi	0.150923	2.11498	0.0344319	0.0339908	0.236502	0.978024	212.481	83.5563	61.6425
56	mocquardiNki	congoensisKwilu	teugelsi	0.171801	2.06756	0.0386816	0.0489481	0.128739	0.396445	206.16	116.942	82.6514
74	lethops	tigripictilis	mocquardiKis	0.147428	2.0675	0.038687	0.0570898	0.0938295	0.98409	183.81	122.135	90.7498
90	mocquardiKis	tumbanus	markerti	0.187306	2.04759	0.0406007	0.0240039	0.675788	0.92879	392.255	47.3372	32.4017
28	mocquardiNki	congoensis	teugelsi	0.164376	2.02604	0.0427604	0.0423933	0.305883	0.418171	218.318	105.186	75.4878
67	lethops	markerti	mocquardiNki	0.128099	2.0235	0.0430217	0.0339342	0.0117174	0.840871	185.728	125.532	97.0233
33	tumbanus	congoensis	teugelsi	0.155504	1.9973	0.045793	0.0322867	0.0314574	0.299179	287.086	83.0889	60.7253
115	mocquardiNki	tumbanus	tigripictilis	0.169343	1.96946	0.0488998	0.0425814	0.0538129	0.364734	293.108	78.8888	56.0396
15	tumbanus	congoensis	lethops	0.161978	1.9687	0.0489872	0.0372535	0.00375904	0.223118	292.332	89.2964	64.4008
119	werneri	tigripictilis	teugelsi	0.143318	1.82053	0.0686784	0.0257529	0.230161	0.67652	258.937	66.4211	49.769
78	lethops	tigripictilis	mocquardiNki	0.135365	1.79937	0.0719598	0.0353651	0.0229193	0.944345	190.676	124.749	95.0025
70	lethops	markerti	tumbanus	0.128031	1.73852	0.0821184	0.0478135	0.042191	0.871504	172.498	123.323	95.3291
75	mocquardiKis	tumbanus	lethops	0.134803	1.73237	0.0832082	0.0147084	0.600127	0.728547	414.796	41.8839	31.9331
92	teugelsi	markerti	mocquardiNki	0.102438	1.68662	0.0916768	0.0262248	0.0420951	0.870604	172.793	117.567	95.7185
61	tumbanus	congoensisKwilu	teugelsi	0.154469	1.66707	0.0955011	0.0389001	0.0520168	0.234059	246.963	100.689	73.7444
112	teugelsi	tigripictilis	mocquardiNki	0.108538	1.66646	0.0956212	0.0276769	0.0469064	0.597196	166.709	117.893	94.8071
88	teugelsi	markerti	mocquardiKis	0.0981719	1.63015	0.103071	0.0373201	0.147197	0.951715	172.269	114.129	93.7237
107	mocquardiKis	tumbanus	teugelsi	0.135312	1.57537	0.115171	0.0141754	0.82964	0.596027	412.943	41.6016	31.685
99	markerti	tigripictilis	tumbanus	0.128639	1.44925	0.147268	0.0208203	0.702926	0.366698	328.307	50.8803	39.2819
66	lethops	markerti	mocquardiKis	0.102599	1.44208	0.14928	0.040186	0.0146692	0.685089	182.374	118.264	96.2544
2	congoensis	congoensisKwilu	lethops	0.107126	1.38113	0.16724	0.0236771	0.428453	0.594052	310.179	78.621	63.4063
54	mocquardiKis	tumbanus	congoensisKwilu	0.104329	1.3768	0.168574	0.0272577	0.672716	0.922555	265.971	67.0473	54.379
79	mocquardiNki	tumbanus	lethops	0.108289	1.30253	0.192734	0.0184317	0.442814	0.282995	318.431	64.153	51.6165
89	markerti	tigripictilis	mocquardiKis	0.0937126	1.12	0.262712	0.0165725	0.759181	0.597859	344.359	51.0161	42.2736
94	mocquardiNki	tumbanus	markerti	0.0947388	1.10511	0.269112	0.0193616	0.0694867	0.647691	294.741	69.4568	57.4352
81	teugelsi	lethops	tigripictilis	0.0768981	0.973813	0.330149	0.0400695	0.335392	0.50086	125.261	137.319	117.708
69	markerti	tigripictilis	lethops	0.0640137	0.80198	0.422565	0.0113775	0.0213005	0.885653	288.969	55.6949	48.9934
7	congoensisKwilu	congoensis	tigripictilis	0.0501678	0.793765	0.427332	0.0206009	0.866893	0.783445	208.205	88.72	80.2434
41	teugelsi	lethops	congoensisKwilu	0.0613348	0.78749	0.430995	0.023684	0.343599	0.264692	153.925	121.958	107.862
113	mocquardiNki	tumbanus	teugelsi	0.0656072	0.758966	0.447873	0.0106591	0.0188381	0.193342	313.177	60.4687	53.0229
96	tigripictilis	markerti	teugelsi	0.0539608	0.593337	0.552955	0.00865535	0.00536799	0.604385	298.073	53.1283	47.6881
87	mocquardiKis	mocquardiNki	markerti	0.0432574	0.474024	0.635483	0.00709393	0.477698	0.328318	336.515	53.2263	48.8124
6	congoensis	congoensisKwilu	teugelsi	0.0345599	0.466433	0.640905	0.00680538	0.109507	0.825068	311.717	68.5638	63.983
103	mocquardiNki	mocquardiKis	tigripictilis	0.0341624	0.408385	0.682991	0.00704983	0.00374211	0.0462544	336.58	57.0025	53.2364
68	teugelsi	lethops	markerti	0.0287927	0.374162	0.708284	0.0132122	0.183783	0.295725	126.356	133.447	125.977
77	lethops	teugelsi	mocquardiNki	0.0203227	0.337132	0.736017	0.0049612	0.00549041	0.336135	183.898	104.444	100.284
83	teugelsi	lethops	werneri	0.0268254	0.304733	0.760569	0.0141402	0.223034	0.295744	138.241	120.324	114.037
102	mocquardiKis	mocquardiNki	teugelsi	0.0284879	0.292614	0.769817	0.00423441	0.0145418	0.144093	360.013	53.6253	50.6546
13	teugelsi	lethops	congoensis	0.0158355	0.230721	0.817532	0.00895747	0.466078	0.143388	158.225	111.042	107.58
72	mocquardiNki	mocquardiKis	lethops	0.0200752	0.219798	0.826029	0.00307335	0.183804	0.0387242	363.954	52.9916	50.9058
3	congoensisKwilu	congoensis	markerti	0.00756216	0.155966	0.87606	0.00241688	0.751959	0.932117	230.864	83.0446	81.798
93	markerti	tigripictilis	mocquardiNki	0.0084656	0.0935188	0.925491	0.000950256	0.26249	0.849539	345.312	45.9111	45.1403
82	teugelsi	lethops	tumbanus	0.00437438	0.0752162	0.940043	0.00158705	0.615671	0.339218	178.849	106.771	105.841
73	teugelsi	lethops	mocquardiKis	0.00418347	0.0708528	0.943515	0.00163232	0.793046	0.289541	188.548	107.519	106.623

## Sheet: Table S6 f-branch
Supplementary Table S6. Tables summarizing the f-branch statistics from the ABBA-BABA tests based on the ASTRAL species tree and the ML phylogenetic tree topologies. Branches and values correspond to Supplementary Figures S11 and S12.
f-branch test for the ASTRAL tree
branch	branch_descendants	Outgroup	werneri	teugelsi	lethops	congoensis	congoensisKwilu	mocquardiNki	markerti	tigripictilis	mocquardiKis	tumbanus
b2	teugelsi,lethops,werneri,markerti,tigripictilis	nan	nan	nan	nan	nan	nan	nan	nan	nan	nan	nan
b3	congoensis,congoensisKwilu,mocquardiNki,mocquardiKis,tumbanus	nan	nan	nan	nan	nan	nan	nan	nan	nan	nan	nan
b4	werneri,markerti,tigripictilis	nan	nan	nan	nan	0.257225	0.147552	0	nan	nan	0	0
b5	teugelsi,lethops	nan	nan	nan	nan	0	0	0	nan	nan	0	0
b6	congoensis,congoensisKwilu	nan	0.333431	0	0	nan	nan	nan	0.171337	0.227666	nan	nan
b7	mocquardiNki,mocquardiKis,tumbanus	nan	0	0	0	nan	nan	nan	0	0	nan	nan
b8	werneri	nan	nan	0	0	0.415719	0.151863	0.0132327	nan	nan	0.08996	0.102008
b9	markerti,tigripictilis	nan	nan	0	0	0	0	0	nan	nan	0	0
b10	teugelsi	nan	0	nan	nan	0	0	0	0	0	0	0
b11	lethops	nan	0	nan	nan	0	0	0	0	0	0	0
b12	congoensis	nan	0.153685	0	0	nan	nan	0	0	0	0.0992176	0.128969
b13	congoensisKwilu	nan	0	0	0	nan	nan	0	0	0	0	0
b14	mocquardiNki	nan	0	0	0	0	0	nan	0	0	nan	nan
b15	mocquardiKis,tumbanus	nan	0.0563984	0	0	0.223845	0.0843495	nan	0	0	nan	nan
b16	markerti	nan	0	0	0	0	0	0	nan	nan	0	0
b17	tigripictilis	nan	0.192555	0	0	0.0938676	0.040646	0	nan	nan	0	0
b18	mocquardiKis	nan	0	0	0	0	0	0.0811733	0	0	nan	nan
b19	tumbanus	nan	0.058289	0	0	0.131345	0	0	0	0	nan	nan
f-branch test for the ML tree
branch	branch_descendants	Outgroup	congoensisKwilu	werneri	teugelsi	lethops	congoensis	markerti	tigripictilis	tumbanus	mocquardiKis	mocquardiNki
b2	teugelsi,lethops,werneri,markerti,tigripictilis	nan	nan	nan	nan	nan	nan	nan	nan	nan	nan	nan
b3	congoensisKwilu,congoensis,tumbanus,mocquardiKis,mocquardiNki	nan	nan	nan	nan	nan	nan	nan	nan	nan	nan	nan
b4	werneri,markerti,tigripictilis	nan	0.149688	nan	nan	nan	0.25846	nan	nan	0	0	0
b5	teugelsi,lethops	nan	0	nan	nan	nan	0	nan	nan	0	0	0
b6	congoensisKwilu	nan	nan	0.313286	0	0.0369242	nan	0.163141	0.214451	nan	nan	nan
b7	congoensis,tumbanus,mocquardiKis,mocquardiNki	nan	nan	0	0	0	nan	0	0	nan	nan	nan
b8	werneri	nan	0.154414	nan	0	0	0.417249	nan	nan	0.102	0.090537	0.0132006
b9	markerti,tigripictilis	nan	0	nan	0	0	0	nan	nan	0	0	0
b10	teugelsi	nan	0	0	nan	nan	0	0	0	0	0	0
b11	lethops	nan	0	0	nan	nan	0	0	0	0	0	0
b12	congoensis	nan	0.235532	0.438994	0	0	nan	0.173331	0.244715	nan	nan	nan
b13	tumbanus,mocquardiKis,mocquardiNki	nan	0	0	0	0	nan	0	0	nan	nan	nan
b14	markerti	nan	0	0	0	0	0	nan	nan	0	0	0
b15	tigripictilis	nan	0.041291	0.19136	0	0	0.0943796	nan	nan	0	0	0
b16	tumbanus	nan	0.0560675	0.0867346	0	0	0.232495	0	0	nan	nan	nan
b17	mocquardiKis,mocquardiNki	nan	0	0	0	0	0	0	0	nan	nan	nan
b18	mocquardiKis	nan	0.0849815	0.0565216	0	0	0.226247	0	0	0.359401	nan	nan
b19	mocquardiNki	nan	0	0	0	0	0	0	0	0	nan	nan

## Sheet: Table S7 Taxonomy
Supplementary Table S7. Proposed taxonomy and nomenclature of lamprologines based on the phylogenomic systematic analysis in this study.
Valid name	Taxonomic authority	Group assignments follow Stiassny (1987), Day et al. (2007), Sturmbauer et al. (2010), and the current study
Neolamprologus bifasciatus	Büscher, 1993	non-ossified group
Neolamprologus boulengeri	(Steindachner, 1909)	ossified group
Neolamprologus brevis	(Boulenger, 1899)	ossified group
Neolamprologus brichardi	(Poll, 1974)	non-ossified group
Neolamprologus buescheri	(Staeck, 1983)	non-ossified group
Neolamprologus callipterus	(Boulenger, 1906)	ossified group
Neolamprologus calliurus	(Boulenger, 1906)	ossified group
Neolamprologus cancellatus	Aibara et al., 2005	???
Neolamprologus caudopunctatus	(Poll, 1978)	ossified group
Neolamprologus chitamwebwai	Verburg and Bills, 2007	???
Neolamprologus christyi	(Trewavas and Poll, 1952)	non-ossified group
Neolamprologus crassus	(Brichard, 1989)	non-ossified group
Neolamprologus cunningtoni	(Boulenger, 1906)	non-ossified group
Neolamprologus cylindricus	Staeck and Seegers, 1986	non-ossified group
Neolamprologus falcicula	Brichard, 1989	non-ossified group
Neolamprologus finalimus	(Nichols and LaMonte, 1931)	ossified group
Neolamprologus fasciatus	(Boulenger, 1898)	ossified group
Neolamprologus furcifer	(Boulenger, 1898)	non-ossified group
Neolamprologus gracilis	(Brichard, 1989)	non-ossified group
Neolamprologus hecqui	(Boulenger, 1899)	ossified group
Neolamprologus helianthus	Büscher, 1997	non-ossified group
Neolamprologus kungweensis	(Poll, 1956)	ossified group
Neolamprologus laparogramma	(Bills and Ribbink, 1997)	ossified group
Neolamprologus leleupi	(Poll, 1956)	non-ossified group
Neolamprologus lemairii	(Boulenger, 1899)	ossified group
Neolamprologus leloupi	(Poll, 1948)	ossified group
Neolamprologus longicaudatus	Nakaya and Gashagaza, 1995	non-ossified group
Neolamprologus longior	(Staeck, 1980)	non-ossified group
Neolamprologus marunguensis	Büscher, 1989	non-ossified group
Neolamprologus meleagris	(Büscher, 1991)	ossified group
Neolamprologus modestus	(Boulenger, 1898)	non-ossified group
Neolamprologus mondabu	(Boulenger, 1906)	non-ossified group
Neolamprologus multifasciatus	(Boulenger, 1906)	ossified group
Neolamprologus mustax	(Poll, 1978)	non-ossified group
Neolamprologus niger	(Poll, 1956)	non-ossified group
Neolamprologus nigriventris	(Büscher, 1992)	non-ossified group
Neolamprologus obscurus	(Poll, 1978)	non-ossified group
Neolamprologus ocellatus	(Steindachner, 1909)	ossified group
Neolamprologus olivaceous	(Brichard, 1989)	non-ossified group
Neolamprologus ornatipinnis	(Poll, 1949)	ossified group
Neolamprologus pectoralis	Büscher, 1991	non-ossified group
Neolamprologus petricola	(Poll, 1949)	non-ossified group
Neolamprologus pleuromaculatus	(Trewavas and Poll, 1952)	ossified group
Neolamprologus prochilus	(Bailey and Stewart, 1977)	non-ossified group
Neolamprologus pulcher	(Trewavas and Poll, 1952)	non-ossified group
Neolamprologus savoryi	(Poll, 1949)	non-ossified group
Neolamprologus schreyeni	(Poll, 1974)	???
Neolamprologus sexfasciatus	(Trewavas and Poll, 1952)	non-ossified group
Neolamprologus signatus	(Poll, 1952)	ossified group
Neolamprologus similis	Büscher, 1992	ossified group
Neolamprologus speciosus	Büscher, 1991	ossified group
Neolamprologus splendens	(Brichard, 19890	non-ossified group
Neolamprologus stappersi	(Pellegrin, 1927)	ossified group
Neolamprologus tetracanthus type species	(Boulenger, 1899)	non-ossified group
Neolamprologus timidus	Kullander et al., 2014	???
Neolamprologus toae	(Poll, 1949)	non-ossified group
Neolamprologus tretocephalus	(Boulenger, 1899)	non-ossified group
Neolamprologus variostigma	Büscher, 1995	ossified group
Neolamprologus ventralis	Büscher, 1995	ossified group
Neolamprologus walteri	Verburg and Bills, 2007	non-ossified group
Neolamprologus wauthoni	(Poll, 1949)	???
Lamprologus congoensis type species	Schilthuis, 1891	non-ossified group
Lamprologus lethops	Roberts and Stewart, 1976	non-ossified group
Lamprologus markerti	Tougas and Stiassny, 2014	non-ossified group
Lamprologus mocquardi	Pellegrin, 1903	non-ossified group
Lamprologus symoensi	Poll, 1976	non-ossified group
Lamprologus teugelsi	Schelly and Stiassny, 2004	non-ossified group
Lamprologus tigripictilis	Schelly and Stiassny, 2004	non-ossified group
Lamprologus tumbanus	Boulenger, 1899	non-ossified group
Lamprologus werneri	Poll, 1959	non-ossified group
